# Supplementary material for: Mental health in gay, lesbian and bisexual medical students
Source: PLOS Ment Health. 2025 Jan 16;2(1):e0000108. doi: 10.1371/journal.pmen.0000108 (PMC12798337; doi:10.1371/journal.pmen.0000108)
Supplement: S1 Data — (XLSX) [file pmen.0000108.s001.xlsx]

## Sheet: Respostas ao formulário 1
time of response	Endereço de e-mail	informed consent	Age (years	Gender identity	sex atributed at birth	with one best describes your sexual orientation?	With whom do you live?	Do you receive any scholarship or other financial support?	Have you ever participate in an extension project?	Have you ever participate in a scientifi research project?	Are you member of a student association?	Have you ever received a psychiatric or psychological diagnosis?	Have you ever been under a treatment with a psychiatrist or psychologist?	Do you use any psychiatric medication?	Beck Depression Inventory 1.	2.	3.	4.	5.	6.	7.	8.	9.	10.	11.	12.	13.	14.	15.	16.	17.	18.	19.		20.	21.	State anxiety - I feel calm	I feel secure	I am tense	I feel stained	I feel at ease	I feel upset	I am presently worrying over possible misfortunes	I feel satisfied	I feel frightened	I feel confortable	I fell sefl-confident	I feel nervous	I am jittery
2019-03-19 20:57:00	eliezerdeabreu@gmail.com	agree with informed consent form	25	man.	male	homosexual	I live alone.	No.	Yes.	Yes.	No	No.	Yes, I started after entering medical school and I am still under treatment	Yes	I don't feel sad.	I am not particulary dicouraged about the future	I do not feel like a failure	I get as much satisfaction out of things as I used to	I don't feel particularly guilty	I don't feel I am being punished.	I don't feel disappointed in myself.	I don't feel I am any worse than anybody else.	I don't have any thoughtssd of killing myself.	I don't cry any more than usual.	I am no more irritated by things than I ever am.	I have lost most of the interest in other people.	I make decisions about as well as I ever could	I don't feel that I look any worse than I used to.	I can work about as well as before.	I don't sleep as well as I used to.	I get tired more easily than I used to.	My appetite is no worse than usual.	I haven't lost much weight, if any, lately.	I am trying to loose weight.	I am no more worried about my health than usual.	I have not noticed any recent change in my interest in sex.	somewhat	moderately so	somewhat	not at all	moderately so	not at all	somewhat	somewhat	somewhat	moderately so	moderately so	somewhat	moderately so
2019-03-19 21:10:50	leonardomarianorodrigues@gmail.com	agree with informed consent form	25	man.	male	homosexual	I live alone.	No.	Yes.	Yes.	Education or other committe	Yes.	Yes, I started after entering medical school and I am still under treatment	Yes	I feel sad.	I am not particulary dicouraged about the future	I do not feel like a failure	I don't enjoy things the way I used to	I don't feel particularly guilty	I feel I may be punished.	I am disappointed in myself.	I am critical of myself for my weaknesses or mistakes.	I don't have any thoughtssd of killing myself.	I don't cry any more than usual.	I am slightly more irritated now than usual.	I am less interested in othe people than I used to be.	I put off making decisions more than I used to.	I feel that there are permanent changes in my appearence that make me look unattractive.	It takes an extra effort to get started at doing something.	I don't sleep as well as I used to.	I get tired more easily than I used to.	My appetite is no worse than usual.	I haven't lost much weight, if any, lately.	I am trying to loose weight.	I am no more worried about my health than usual.	I am less interested in sex than I used to be.	somewhat	moderately so	somewhat	not at all	somewhat	not at all	somewhat	not at all	somewhat	moderately so	moderately so	somewhat	somewhat
2019-03-19 21:26:33	armandoribeiro0309@gmail.com	agree with informed consent form	25	man.	male	homosexual	I live alone.	No.	Yes.	Yes.	Sports association.	Yes.	Yes, before entering medical school and I finished before medical school	No	I feel sad.	I am not particulary dicouraged about the future	I do not feel like a failure	I don't enjoy things the way I used to	I don't feel particularly guilty	I don't feel I am being punished.	I don't feel disappointed in myself.	I am critical of myself for my weaknesses or mistakes.	I don't have any thoughtssd of killing myself.	I don't cry any more than usual.	I am slightly more irritated now than usual.	I have not lost interest in other people.	I put off making decisions more than I used to.	I don't feel that I look any worse than I used to.	I can work about as well as before.	I don't sleep as well as I used to.	I get tired more easily than I used to.	My appetite is no worse than usual.	I haven't lost much weight, if any, lately.	I am not trying to loose weight.	I am no more worried about my health than usual.	I have not noticed any recent change in my interest in sex.	somewhat	somewhat	moderately so	not at all	somewhat	not at all	not at all	not at all	moderately so	somewhat	somewhat	somewhat	not at all
2019-03-19 21:29:24	lucas.mena@fm.usp.br	agree with informed consent form	22	man.	male	bisexual	I live with my family.	No.	Yes.	Yes.	Sports association., Academic Association, Education or other committe, Political association	Yes.	Yes, I started after entering medical school and I am still under treatment	Yes	I don't feel sad.	I am not particulary dicouraged about the future	I do not feel like a failure	I don't enjoy things the way I used to	I don't feel particularly guilty	I don't feel I am being punished.	I am disappointed in myself.	I am critical of myself for my weaknesses or mistakes.	I don't have any thoughtssd of killing myself.	I don't cry any more than usual.	I am no more irritated by things than I ever am.	I am less interested in othe people than I used to be.	I put off making decisions more than I used to.	I don't feel that I look any worse than I used to.	I can work about as well as before.	I can sleep as well as usual.	I don't get more tired than usual.	My appetite is no worse than usual.	I haven't lost much weight, if any, lately.	I am not trying to loose weight.	I am no more worried about my health than usual.	I am less interested in sex than I used to be.	somewhat	somewhat	not at all	somewhat	moderately so	somewhat	moderately so	moderately so	somewhat	not at all	moderately so	somewhat	very much so
2019-03-19 21:58:28	carlos.juck@fm.usp.br	agree with informed consent form	22	man.	male	homosexual	I live with relatives.	No.	Yes.	Yes.	Sports association.	Yes.	Yes, before entering medical school and I finished before medical school	No	I don't feel sad.	I am not particulary dicouraged about the future	I do not feel like a failure	I don't enjoy things the way I used to	I feel guilty a good part of the time.	I don't feel I am being punished.	I am disappointed in myself.	I am critical of myself for my weaknesses or mistakes.	I don't have any thoughtssd of killing myself.	I cry more now than I used to.	I am slightly more irritated now than usual.	I have not lost interest in other people.	I put off making decisions more than I used to.	I am worried that I am looking old or unattractive.	It takes an extra effort to get started at doing something.	I don't sleep as well as I used to.	I get tired more easily than I used to.	My appetite is no worse than usual.	I haven't lost much weight, if any, lately.	I am not trying to loose weight.	I am worried about physical problems such as aches and pains, or upset stomach, or constipation,	I am less interested in sex than I used to be.	somewhat	moderately so	somewhat	somewhat	moderately so	somewhat	moderately so	moderately so	moderately so	moderately so	moderately so	somewhat	somewhat
2019-03-19 22:17:38	leonardo.skin42@gmail.com	agree with informed consent form	22	man.	male	bisexual	I live alone.	No.	Yes.	Yes.	Sports association., Education or other committe, Other	No.	Yes, I started after entering medical school and I am still under treatment	No	I don't feel sad.	I am not particulary dicouraged about the future	I do not feel like a failure	I get as much satisfaction out of things as I used to	I don't feel particularly guilty	I don't feel I am being punished.	I am disappointed in myself.	I am critical of myself for my weaknesses or mistakes.	I don't have any thoughtssd of killing myself.	I cry more now than I used to.	I am slightly more irritated now than usual.	I have not lost interest in other people.	I put off making decisions more than I used to.	I don't feel that I look any worse than I used to.	It takes an extra effort to get started at doing something.	I don't sleep as well as I used to.	I get tired more easily than I used to.	My appetite is no worse than usual.	I haven't lost much weight, if any, lately.	I am not trying to loose weight.	I am worried about physical problems such as aches and pains, or upset stomach, or constipation,	I am less interested in sex than I used to be.	somewhat	moderately so	moderately so	not at all	moderately so	somewhat	somewhat	somewhat	moderately so	moderately so	moderately so	somewhat	somewhat
2019-03-19 22:21:19	matheus.figueredo@fm.usp.br	agree with informed consent form	23	man.	male	homosexual	I live in university housing	Yes.	Yes.	No	No	Yes.	Yes, before entering medical school and I am still under treatment	Yes	I feel sad.	I am not particulary dicouraged about the future	I feel I have failed more than the average person	I get as much satisfaction out of things as I used to	I feel guilty a good part of the time.	I don't feel I am being punished.	I am disappointed in myself.	I am critical of myself for my weaknesses or mistakes.	I don't have any thoughtssd of killing myself.	I don't cry any more than usual.	I am slightly more irritated now than usual.	I am less interested in othe people than I used to be.	I put off making decisions more than I used to.	I don't feel that I look any worse than I used to.	I can work about as well as before.	I wake up 1-2 hours earlier than usual and find it hard to get back to sleep.	I get tired more easily than I used to.	My appetite is no worse than usual.	I haven't lost much weight, if any, lately.	I am not trying to loose weight.	I am worried about physical problems such as aches and pains, or upset stomach, or constipation,	I have not noticed any recent change in my interest in sex.	not at all	somewhat	moderately so	moderately so	somewhat	somewhat	somewhat	somewhat	not at all	very much so	somewhat	very much so	very much so
2019-03-19 22:42:43	larissadiaconiuc@gmail.com	agree with informed consent form	23	woman.	female	bisexual	I live with friends or colleages.	No.	Yes.	Yes.	Other	Yes.	Yes, I started after entering medical school and I am still under treatment	Yes	I feel sad.	I am not particulary dicouraged about the future	I do not feel like a failure	I get as much satisfaction out of things as I used to	I feel guilty a good part of the time.	I feel I may be punished.	I am disappointed in myself.	I blame myself for everything bad that happens.	I don't have any thoughtssd of killing myself.	I don't cry any more than usual.	I am no more irritated by things than I ever am.	I have not lost interest in other people.	I make decisions about as well as I ever could	I believe that I look ugly.	It takes an extra effort to get started at doing something.	I don't sleep as well as I used to.	I get tired more easily than I used to.	My appetite is no worse than usual.	I haven't lost much weight, if any, lately.	I am trying to loose weight.	I am no more worried about my health than usual.	I have not noticed any recent change in my interest in sex.	moderately so	very much so	somewhat	not at all	moderately so	somewhat	somewhat	somewhat	moderately so	very much so	somewhat	somewhat	somewhat
2019-03-20 09:48:39	luiz.delicato@fm.usp.br	agree with informed consent form	20	man.	male	homosexual	I live in university housing	Yes.	Yes.	No	No	Yes.	Yes, before entering medical school and I finished before medical school, Yes, I started after entering medical school and I am still under treatment	Yes	I feel sad.	I am not particulary dicouraged about the future	I feel I have failed more than the average person	I get as much satisfaction out of things as I used to	I feel guilty a good part of the time.	I don't feel I am being punished.	I am disappointed in myself.	I blame myself all the time for my faults.	I don't have any thoughtssd of killing myself.	I used to be able to cry, but now I can't cry even though I want to.	I am slightly more irritated now than usual.	I have not lost interest in other people.	I make decisions about as well as I ever could	I believe that I look ugly.	I can work about as well as before.	I don't sleep as well as I used to.	I get tired more easily than I used to.	My appetite is no worse than usual.	I haven't lost much weight, if any, lately.	I am not trying to loose weight.	I am worried about physical problems such as aches and pains, or upset stomach, or constipation,	I have not noticed any recent change in my interest in sex.	moderately so	somewhat	somewhat	not at all	somewhat	not at all	somewhat	moderately so	not at all	not at all	somewhat	not at all	somewhat
2019-03-20 15:16:18	nataliacbusch@gmail.com	agree with informed consent form	23	woman.	female	bisexual	I live alone.	No.	Yes.	No	Sports association., Other	Yes.	Yes, before entering medical school and I finished before medical school, Yes, I started after entering medical school and I am still under treatment	No	I feel sad.	I am not particulary dicouraged about the future	I feel I have failed more than the average person	I don't enjoy things the way I used to	I don't feel particularly guilty	I feel I may be punished.	I don't feel disappointed in myself.	I am critical of myself for my weaknesses or mistakes.	I have thoughts of killing myself, but I would not carry them out..	I don't cry any more than usual.	I am no more irritated by things than I ever am.	I have not lost interest in other people.	I put off making decisions more than I used to.	I am worried that I am looking old or unattractive.	I can work about as well as before.	I can sleep as well as usual.	I don't get more tired than usual.	My appetite is no worse than usual.	I haven't lost much weight, if any, lately.	I am not trying to loose weight.	I am worried about physical problems such as aches and pains, or upset stomach, or constipation,	I am less interested in sex than I used to be.	moderately so	moderately so	somewhat	not at all	somewhat	not at all	somewhat	somewhat	somewhat	somewhat	moderately so	somewhat	somewhat
2019-03-20 19:57:54	aimeefilippini@gmail.com	agree with informed consent form	21	woman.	female	homosexual	I live in university housing	No.	Yes.	Yes.	Sports association.	No.	No, I have never been under treatment.	No	I don't feel sad.	I am not particulary dicouraged about the future	I do not feel like a failure	I get as much satisfaction out of things as I used to	I feel guilty a good part of the time.	I don't feel I am being punished.	I am disappointed in myself.	I am critical of myself for my weaknesses or mistakes.	I don't have any thoughtssd of killing myself.	I don't cry any more than usual.	I am slightly more irritated now than usual.	I have not lost interest in other people.	I make decisions about as well as I ever could	I don't feel that I look any worse than I used to.	I can work about as well as before.	I don't sleep as well as I used to.	I get tired more easily than I used to.	My appetite is no worse than usual.	I haven't lost much weight, if any, lately.	I am not trying to loose weight.	I am no more worried about my health than usual.	I have not noticed any recent change in my interest in sex.	moderately so	somewhat	somewhat	somewhat	moderately so	not at all	moderately so	moderately so	somewhat	very much so	moderately so	somewhat	moderately so
2019-03-20 20:08:48	gabriel.lopes@fm.usp.br	agree with informed consent form	20	man.	male	homosexual	I live in university housing	Yes.	Yes.	Yes.	Sports association.	No.	No, I have never been under treatment.	No	I feel sad.	I feel dicouraged about the future	I feel I have failed more than the average person	I get as much satisfaction out of things as I used to	I don't feel particularly guilty	I feel I may be punished.	I am disappointed in myself.	I am critical of myself for my weaknesses or mistakes.	I have thoughts of killing myself, but I would not carry them out..	I don't cry any more than usual.	I am slightly more irritated now than usual.	I am less interested in othe people than I used to be.	I make decisions about as well as I ever could	I believe that I look ugly.	It takes an extra effort to get started at doing something.	I can sleep as well as usual.	I don't get more tired than usual.	My appetite is no worse than usual.	I haven't lost much weight, if any, lately.	I am not trying to loose weight.	I am worried about physical problems such as aches and pains, or upset stomach, or constipation,	I have not noticed any recent change in my interest in sex.	moderately so	moderately so	not at all	somewhat	moderately so	not at all	somewhat	moderately so	moderately so	somewhat	not at all	somewhat	somewhat
2019-03-20 21:38:24	victor.amatuzzi@gmail.com	agree with informed consent form	23	man.	male	homosexual	I live with my family.	Yes.	No.	No	IFMSA (International Federation of Medical Students’ Association)	Yes.	Yes, before entering medical school and I finished before medical school	No	I feel sad.	I feel dicouraged about the future	As I look bach on my life, all I can see is a lot of failure	I don't enjoy things the way I used to	I feel guilty most of the time.	I don't feel I am being punished.	I am disappointed in myself.	I blame myself for everything bad that happens.	I have thoughts of killing myself, but I would not carry them out..	I cry more now than I used to.	I feeld irritated all the time now.	I have lost most of the interest in other people.	I make decisions about as well as I ever could	I believe that I look ugly.	I can't do any work at all.	I wake up 1-2 hours earlier than usual and find it hard to get back to sleep.	I am too tired to do anything.	My appetite is much worse now.	I haven't lost much weight, if any, lately.	I am not trying to loose weight.	I am worried about physical problems such as aches and pains, or upset stomach, or constipation,	I am much less interested in sex now.	not at all	not at all	very much so	not at all	not at all	very much so	very much so	not at all	very much so	not at all	not at all	very much so	very much so
2019-03-20 22:48:04	matheus.alpaccino@fm.usp.br	agree with informed consent form	26	man.	male	homosexual	I live in university housing	Yes.	Yes.	Yes.	No	No.	No, I have never been under treatment.	No	I don't feel sad.	I am not particulary dicouraged about the future	I do not feel like a failure	I get as much satisfaction out of things as I used to	I don't feel particularly guilty	I don't feel I am being punished.	I don't feel disappointed in myself.	I am critical of myself for my weaknesses or mistakes.	I don't have any thoughtssd of killing myself.	I don't cry any more than usual.	I am no more irritated by things than I ever am.	I have not lost interest in other people.	I make decisions about as well as I ever could	I don't feel that I look any worse than I used to.	I can work about as well as before.	I don't sleep as well as I used to.	I get tired more easily than I used to.	My appetite is no worse than usual.	I haven't lost much weight, if any, lately.	I am not trying to loose weight.	I am worried about physical problems such as aches and pains, or upset stomach, or constipation,	I am less interested in sex than I used to be.	moderately so	somewhat	somewhat	not at all	moderately so	not at all	not at all	somewhat	moderately so	moderately so	somewhat	somewhat	somewhat
2019-03-20 23:12:37	rifcard@hotmail.com	agree with informed consent form	25	man.	male	homosexual	I live with friends or colleages.	No.	Yes.	Yes.	No	Yes.	Yes, I started after entering medical school and I am still under treatment	Yes	I feel sad.	I am not particulary dicouraged about the future	I feel I have failed more than the average person	I don't enjoy things the way I used to	I don't feel particularly guilty	I don't feel I am being punished.	I am disappointed in myself.	I blame myself all the time for my faults.	I don't have any thoughtssd of killing myself.	I cry more now than I used to.	I am no more irritated by things than I ever am.	I have not lost interest in other people.	I make decisions about as well as I ever could	I believe that I look ugly.	It takes an extra effort to get started at doing something.	I don't sleep as well as I used to.	I get tired from doing almost anything.	My appetite is no worse than usual.	I haven't lost much weight, if any, lately.	I am trying to loose weight.	I am worried about physical problems such as aches and pains, or upset stomach, or constipation,	I have not noticed any recent change in my interest in sex.	somewhat	somewhat	somewhat	somewhat	somewhat	somewhat	somewhat	not at all	moderately so	moderately so	not at all	moderately so	not at all
2019-03-21 17:13:27	bruna.mikahil@gmail.com	agree with informed consent form	21	woman.	female	bisexual	I live alone.	No.	Yes.	Yes.	No	Yes.	Yes, I started before entering medical school and stoped the treatment after entering medical school,	Yes	I am sad all the time and I can't snap out of it	I feel dicouraged about the future	I do not feel like a failure	I don't enjoy things the way I used to	I feel guilty most of the time.	I don't feel I am being punished.	I am disappointed in myself.	I am critical of myself for my weaknesses or mistakes.	I don't have any thoughtssd of killing myself.	I don't cry any more than usual.	I am slightly more irritated now than usual.	I have lost most of the interest in other people.	I put off making decisions more than I used to.	I am worried that I am looking old or unattractive.	It takes an extra effort to get started at doing something.	I don't sleep as well as I used to.	I get tired from doing almost anything.	My appetite is no worse than usual.	I haven't lost much weight, if any, lately.	I am trying to loose weight.	I am worried about physical problems such as aches and pains, or upset stomach, or constipation,	I am less interested in sex than I used to be.	not at all	somewhat	moderately so	not at all	somewhat	somewhat	moderately so	not at all	moderately so	somewhat	somewhat	somewhat	moderately so
2019-03-21 18:30:03	matheus.reiis@hotmail.com	agree with informed consent form	23	man.	male	homosexual	I live with friends or colleages.	No.	Yes.	Yes.	Education or other committe	No.	Yes, before entering medical school and I finished before medical school	No	I don't feel sad.	I am not particulary dicouraged about the future	I do not feel like a failure	I get as much satisfaction out of things as I used to	I feel guilty a good part of the time.	I don't feel I am being punished.	I don't feel disappointed in myself.	I am critical of myself for my weaknesses or mistakes.	I don't have any thoughtssd of killing myself.	I don't cry any more than usual.	I am slightly more irritated now than usual.	I have not lost interest in other people.	I make decisions about as well as I ever could	I don't feel that I look any worse than I used to.	It takes an extra effort to get started at doing something.	I don't sleep as well as I used to.	I get tired more easily than I used to.	My appetite is no worse than usual.	I haven't lost much weight, if any, lately.	I am trying to loose weight.	I am no more worried about my health than usual.	I have not noticed any recent change in my interest in sex.	moderately so	very much so	not at all	somewhat	very much so	not at all	not at all	moderately so	somewhat	very much so	very much so	not at all	not at all
2019-03-21 18:38:04	gian.paradisi@fm.usp.br	agree with informed consent form	21	man.	male	homosexual	I live with my family.	Yes.	Yes.	No	No	No.	No, I have never been under treatment.	No	I don't feel sad.	I am not particulary dicouraged about the future	I do not feel like a failure	I get as much satisfaction out of things as I used to	I don't feel particularly guilty	I don't feel I am being punished.	I don't feel disappointed in myself.	I don't feel I am any worse than anybody else.	I don't have any thoughtssd of killing myself.	I don't cry any more than usual.	I am slightly more irritated now than usual.	I am less interested in othe people than I used to be.	I make decisions about as well as I ever could	I don't feel that I look any worse than I used to.	I can work about as well as before.	I don't sleep as well as I used to.	I don't get more tired than usual.	My appetite is no worse than usual.	I have lost more than five pounds.	I am trying to loose weight.	I am no more worried about my health than usual.	I am less interested in sex than I used to be.	very much so	moderately so	moderately so	not at all	very much so	not at all	somewhat	moderately so	somewhat	very much so	very much so	somewhat	somewhat
2019-03-21 19:07:13	aurelio.garrido@fmuso.com.br	agree with informed consent form	24	man.	male	homosexual	Other.	No.	Yes.	Yes.	Sports association.	No.	Yes, before entering medical school and I finished before medical school	No	I feel sad.	I am not particulary dicouraged about the future	I do not feel like a failure	I don't enjoy things the way I used to	I don't feel particularly guilty	I don't feel I am being punished.	I am disappointed in myself.	I am critical of myself for my weaknesses or mistakes.	I don't have any thoughtssd of killing myself.	I don't cry any more than usual.	I am slightly more irritated now than usual.	I am less interested in othe people than I used to be.	I make decisions about as well as I ever could	I don't feel that I look any worse than I used to.	It takes an extra effort to get started at doing something.	I can sleep as well as usual.	I get tired more easily than I used to.	My appetite is no worse than usual.	I haven't lost much weight, if any, lately.	I am trying to loose weight.	I am no more worried about my health than usual.	I have not noticed any recent change in my interest in sex.	somewhat	somewhat	somewhat	somewhat	somewhat	not at all	somewhat	somewhat	somewhat	somewhat	moderately so	somewhat	somewhat
2019-03-21 19:10:08	n.jesus@fm.usp.br	agree with informed consent form	20	man.	male	homosexual	I live with friends or colleages.	No.	Yes.	No	Sports association.	Yes.	Yes, I started after entering medical school and I am still under treatment	Yes	I don't feel sad.	I am not particulary dicouraged about the future	I do not feel like a failure	I don't enjoy things the way I used to	I feel guilty a good part of the time.	I don't feel I am being punished.	I am disappointed in myself.	I am critical of myself for my weaknesses or mistakes.	I don't have any thoughtssd of killing myself.	I used to be able to cry, but now I can't cry even though I want to.	I am slightly more irritated now than usual.	I am less interested in othe people than I used to be.	I put off making decisions more than I used to.	I believe that I look ugly.	It takes an extra effort to get started at doing something.	I don't sleep as well as I used to.	I get tired more easily than I used to.	My appetite is no worse than usual.	I have lost more than five pounds.	I am trying to loose weight.	I am worried about physical problems such as aches and pains, or upset stomach, or constipation,	I have not noticed any recent change in my interest in sex.	somewhat	somewhat	somewhat	moderately so	moderately so	somewhat	moderately so	somewhat	moderately so	very much so	moderately so	somewhat	somewhat
2019-03-21 19:18:06	joao.victor.2005@hotmail.com	agree with informed consent form	23	man.	male	homosexual	I live with my family.	No.	Yes.	Yes.	No	Yes.	Yes, iniciei depois de ingressar na universidade/faculdade, e No sigo em tratamento.	No	I don't feel sad.	I am not particulary dicouraged about the future	I do not feel like a failure	I don't enjoy things the way I used to	I feel guilty a good part of the time.	I don't feel I am being punished.	I don't feel disappointed in myself.	I am critical of myself for my weaknesses or mistakes.	I don't have any thoughtssd of killing myself.	I don't cry any more than usual.	I am slightly more irritated now than usual.	I have lost most of the interest in other people.	I have greater difficulty in making decisions than before.	I feel that there are permanent changes in my appearence that make me look unattractive.	It takes an extra effort to get started at doing something.	I don't sleep as well as I used to.	I get tired more easily than I used to.	My appetite is no worse than usual.	I haven't lost much weight, if any, lately.	I am not trying to loose weight.	I am very worried about physical problems, and it's hard to think of much else.	I am much less interested in sex now.	somewhat	somewhat	somewhat	not at all	somewhat	not at all	not at all	not at all	somewhat	not at all	not at all	somewhat	somewhat
2019-03-21 19:41:22	orianylopes1995@gmail.com	agree with informed consent form	24	woman.	female	homosexual	I live with friends or colleages.	No.	Yes.	Yes.	No	Yes.	Yes, I started after entering medical school and I am still under treatment	Yes	I don't feel sad.	I am not particulary dicouraged about the future	I do not feel like a failure	I get as much satisfaction out of things as I used to	I don't feel particularly guilty	I don't feel I am being punished.	I don't feel disappointed in myself.	I don't feel I am any worse than anybody else.	I don't have any thoughtssd of killing myself.	I don't cry any more than usual.	I am no more irritated by things than I ever am.	I have not lost interest in other people.	I make decisions about as well as I ever could	I don't feel that I look any worse than I used to.	I can work about as well as before.	I can sleep as well as usual.	I don't get more tired than usual.	My appetite is no worse than usual.	I haven't lost much weight, if any, lately.	I am not trying to loose weight.	I am no more worried about my health than usual.	I have not noticed any recent change in my interest in sex.	very much so	moderately so	not at all	not at all	moderately so	not at all	not at all	somewhat	not at all	moderately so	very much so	not at all	not at all
2019-03-21 20:17:06	msrd23@gmail.com	agree with informed consent form	22	man.	male	homosexual	I live in university housing	No.	Yes.	Yes.	Sports association., No	Yes.	Yes, I started after entering medical school and I am still under treatment	Yes	I feel sad.	I am not particulary dicouraged about the future	I do not feel like a failure	I don't enjoy things the way I used to	I feel guilty most of the time.	I don't feel I am being punished.	I am disappointed in myself.	I am critical of myself for my weaknesses or mistakes.	I don't have any thoughtssd of killing myself.	I don't cry any more than usual.	I feeld irritated all the time now.	I have lost most of the interest in other people.	I make decisions about as well as I ever could	I believe that I look ugly.	I have to push myself very hard to do any thing.	I can sleep as well as usual.	I don't get more tired than usual.	My appetite is no worse than usual.	I have lost more than five pounds.	I am trying to loose weight.	I am no more worried about my health than usual.	I have not noticed any recent change in my interest in sex.	somewhat	somewhat	moderately so	not at all	not at all	not at all	very much so	somewhat	somewhat	not at all	not at all	not at all	not at all
2019-03-21 23:26:10	marcelo.akutagawa@fm.usp.br	agree with informed consent form	29	man.	male	homosexual	I live with relatives.	No.	Yes.	Yes.	Sports association.	No.	No, I have never been under treatment.	No	I don't feel sad.	I am not particulary dicouraged about the future	I do not feel like a failure	I get as much satisfaction out of things as I used to	I don't feel particularly guilty	I don't feel I am being punished.	I don't feel disappointed in myself.	I am critical of myself for my weaknesses or mistakes.	I don't have any thoughtssd of killing myself.	I don't cry any more than usual.	I am no more irritated by things than I ever am.	I have not lost interest in other people.	I make decisions about as well as I ever could	I don't feel that I look any worse than I used to.	I can work about as well as before.	I don't sleep as well as I used to.	I don't get more tired than usual.	My appetite is no worse than usual.	I haven't lost much weight, if any, lately.	I am not trying to loose weight.	I am no more worried about my health than usual.	I have not noticed any recent change in my interest in sex.	somewhat	somewhat	not at all	not at all	somewhat	somewhat	somewhat	somewhat	somewhat	moderately so	somewhat	somewhat	not at all
2019-03-22 21:30:22	laisbdutra@gmail.com	agree with informed consent form	23	woman.	female	homosexual	I live alone.	No.	Yes.	Yes.	Sports association., Other	Yes.	Yes, I started after entering medical school and I am still under treatment	Yes	I don't feel sad.	I am not particulary dicouraged about the future	I do not feel like a failure	I don't enjoy things the way I used to	I don't feel particularly guilty	I don't feel I am being punished.	I don't feel disappointed in myself.	I don't feel I am any worse than anybody else.	I don't have any thoughtssd of killing myself.	I don't cry any more than usual.	I am slightly more irritated now than usual.	I have not lost interest in other people.	I put off making decisions more than I used to.	I don't feel that I look any worse than I used to.	It takes an extra effort to get started at doing something.	I don't sleep as well as I used to.	I get tired from doing almost anything.	My appetite is no worse than usual.	I haven't lost much weight, if any, lately.	I am not trying to loose weight.	I am no more worried about my health than usual.	I am less interested in sex than I used to be.	somewhat	moderately so	somewhat	not at all	moderately so	not at all	somewhat	not at all	somewhat	very much so	moderately so	somewhat	somewhat
2019-03-23 01:54:38	fernando.resende@fm.usp.br	agree with informed consent form	26	man.	male	homosexual	I live in university housing	Yes.	Yes.	Yes.	No	Yes.	Yes, before entering medical school and I finished before medical school	No	I don't feel sad.	I am not particulary dicouraged about the future	I do not feel like a failure	I don't enjoy things the way I used to	I don't feel particularly guilty	I don't feel I am being punished.	I don't feel disappointed in myself.	I am critical of myself for my weaknesses or mistakes.	I don't have any thoughtssd of killing myself.	I don't cry any more than usual.	I am no more irritated by things than I ever am.	I am less interested in othe people than I used to be.	I make decisions about as well as I ever could	I don't feel that I look any worse than I used to.	I can work about as well as before.	I can sleep as well as usual.	I get tired more easily than I used to.	My appetite is not as good as it used to be.	I haven't lost much weight, if any, lately.	I am not trying to loose weight.	I am worried about physical problems such as aches and pains, or upset stomach, or constipation,	I have not noticed any recent change in my interest in sex.	somewhat	somewhat	somewhat	not at all	somewhat	not at all	somewhat	somewhat	somewhat	somewhat	somewhat	somewhat	somewhat
2019-03-23 13:15:09	lais.oliveira@fm.usp.br	agree with informed consent form	21	woman.	female	homosexual	I live with friends or colleages.	No.	Yes.	No	Academic Association	Yes.	Yes, before entering medical school and I finished before medical school, Yes, I started after entering medical school and I am still under treatment	Yes	I don't feel sad.	I am not particulary dicouraged about the future	I do not feel like a failure	I get as much satisfaction out of things as I used to	I don't feel particularly guilty	I don't feel I am being punished.	I don't feel disappointed in myself.	I am critical of myself for my weaknesses or mistakes.	I don't have any thoughtssd of killing myself.	I don't cry any more than usual.	I am no more irritated by things than I ever am.	I have not lost interest in other people.	I put off making decisions more than I used to.	I don't feel that I look any worse than I used to.	I can work about as well as before.	I don't sleep as well as I used to.	I get tired more easily than I used to.	My appetite is no worse than usual.	I haven't lost much weight, if any, lately.	I am not trying to loose weight.	I am no more worried about my health than usual.	I have not noticed any recent change in my interest in sex.	moderately so	somewhat	somewhat	not at all	moderately so	not at all	somewhat	somewhat	somewhat	moderately so	somewhat	somewhat	moderately so
2019-03-23 16:59:09	raonynaty@gmail.com	agree with informed consent form	21	man.	male	homosexual	I live with friends or colleages.	Yes.	Yes.	Yes.	Academic Association	No.	No, I have never been under treatment.	No	I don't feel sad.	I am not particulary dicouraged about the future	I do not feel like a failure	I get as much satisfaction out of things as I used to	I feel guilty a good part of the time.	I don't feel I am being punished.	I don't feel disappointed in myself.	I don't feel I am any worse than anybody else.	I don't have any thoughtssd of killing myself.	I don't cry any more than usual.	I am slightly more irritated now than usual.	I am less interested in othe people than I used to be.	I make decisions about as well as I ever could	I don't feel that I look any worse than I used to.	I can work about as well as before.	I don't sleep as well as I used to.	I get tired more easily than I used to.	My appetite is no worse than usual.	I haven't lost much weight, if any, lately.	I am not trying to loose weight.	I am no more worried about my health than usual.	I am less interested in sex than I used to be.	somewhat	moderately so	moderately so	somewhat	somewhat	somewhat	somewhat	moderately so	somewhat	moderately so	moderately so	somewhat	not at all
2019-03-24 12:27:15	enzo.yagi@fm.usp.br	agree with informed consent form	20	man.	male	homosexual	I live with relatives.	No.	Yes.	Yes.	No	No.	No, I have never been under treatment.	No	I don't feel sad.	I am not particulary dicouraged about the future	I do not feel like a failure	I don't enjoy things the way I used to	I don't feel particularly guilty	I don't feel I am being punished.	I am disappointed in myself.	I blame myself all the time for my faults.	I have thoughts of killing myself, but I would not carry them out..	I don't cry any more than usual.	I am slightly more irritated now than usual.	I am less interested in othe people than I used to be.	I put off making decisions more than I used to.	I am worried that I am looking old or unattractive.	I can work about as well as before.	I can sleep as well as usual.	I don't get more tired than usual.	My appetite is no worse than usual.	I haven't lost much weight, if any, lately.	I am not trying to loose weight.	I am no more worried about my health than usual.	I have not noticed any recent change in my interest in sex.	somewhat	not at all	somewhat	somewhat	moderately so	not at all	moderately so	somewhat	somewhat	moderately so	not at all	somewhat	somewhat
2019-03-24 20:00:20	leonardo.kalil@fm.usp.br	agree with informed consent form	23	man.	male	bisexual	I live with my family.	No.	Yes.	No	Sports association.	No.	Yes, before entering medical school and I finished before medical school	No	I don't feel sad.	I am not particulary dicouraged about the future	I do not feel like a failure	I get as much satisfaction out of things as I used to	I don't feel particularly guilty	I don't feel I am being punished.	I don't feel disappointed in myself.	I am critical of myself for my weaknesses or mistakes.	I don't have any thoughtssd of killing myself.	I don't cry any more than usual.	I am no more irritated by things than I ever am.	I have not lost interest in other people.	I put off making decisions more than I used to.	I don't feel that I look any worse than I used to.	It takes an extra effort to get started at doing something.	I can sleep as well as usual.	I don't get more tired than usual.	My appetite is no worse than usual.	I haven't lost much weight, if any, lately.	I am not trying to loose weight.	I am no more worried about my health than usual.	I have not noticed any recent change in my interest in sex.	very much so	moderately so	not at all	not at all	moderately so	not at all	not at all	moderately so	somewhat	moderately so	moderately so	not at all	somewhat
2019-03-25 19:27:03	maria.corullon@fm.usp.br	agree with informed consent form	22	woman.	female	homosexual	I live with my family.	No.	Yes.	No	Academic Association, DENEM (Direção Executiva Nacional dos Estudantes de Medicina), Diretório Central dos Estudantes (DCE), Education or other committe, Political association	No.	Yes, iniciei depois de ingressar na universidade/faculdade, e No sigo em tratamento.	No	I don't feel sad.	I am not particulary dicouraged about the future	I do not feel like a failure	I get as much satisfaction out of things as I used to	I don't feel particularly guilty	I don't feel I am being punished.	I don't feel disappointed in myself.	I am critical of myself for my weaknesses or mistakes.	I have thoughts of killing myself, but I would not carry them out..	I don't cry any more than usual.	I am slightly more irritated now than usual.	I have not lost interest in other people.	I make decisions about as well as I ever could	I don't feel that I look any worse than I used to.	I can work about as well as before.	I can sleep as well as usual.	I get tired more easily than I used to.	My appetite is no worse than usual.	I haven't lost much weight, if any, lately.	I am trying to loose weight.	I am worried about physical problems such as aches and pains, or upset stomach, or constipation,	I have not noticed any recent change in my interest in sex.	moderately so	moderately so	somewhat	not at all	very much so	not at all	somewhat	somewhat	somewhat	moderately so	moderately so	somewhat	somewhat
2019-03-25 21:24:58	eduardo.badaoui@fm.usp.br	agree with informed consent form	19	man.	male	homosexual	I live with my family.	No.	Yes.	No	Sports association., Other	Yes.	Yes, before entering medical school and I finished before medical school	No	I feel sad.	I feel dicouraged about the future	I feel I have failed more than the average person	I don't enjoy things the way I used to	I don't feel particularly guilty	I don't feel I am being punished.	I hate myself.	I blame myself for everything bad that happens.	I have thoughts of killing myself, but I would not carry them out..	I don't cry any more than usual.	I am slightly more irritated now than usual.	I am less interested in othe people than I used to be.	I put off making decisions more than I used to.	I am worried that I am looking old or unattractive.	It takes an extra effort to get started at doing something.	I can sleep as well as usual.	I get tired more easily than I used to.	My appetite is no worse than usual.	I haven't lost much weight, if any, lately.	I am trying to loose weight.	I am worried about physical problems such as aches and pains, or upset stomach, or constipation,	I am less interested in sex than I used to be.	somewhat	not at all	somewhat	not at all	somewhat	moderately so	moderately so	somewhat	very much so	somewhat	not at all	moderately so	moderately so
2019-03-25 22:06:16	giovanna.babikian@fm.usp.br	agree with informed consent form	23	woman.	female	homosexual	I live in university housing	No.	Yes.	Yes.	Sports association.	Yes.	Yes, before entering medical school and I am still under treatment	Yes	I don't feel sad.	I am not particulary dicouraged about the future	I do not feel like a failure	I don't enjoy things the way I used to	I feel guilty a good part of the time.	I don't feel I am being punished.	I don't feel disappointed in myself.	I blame myself all the time for my faults.	I have thoughts of killing myself, but I would not carry them out..	I don't cry any more than usual.	I am slightly more irritated now than usual.	I am less interested in othe people than I used to be.	I make decisions about as well as I ever could	I am worried that I am looking old or unattractive.	It takes an extra effort to get started at doing something.	I don't sleep as well as I used to.	I get tired more easily than I used to.	My appetite is no worse than usual.	I haven't lost much weight, if any, lately.	I am trying to loose weight.	I am worried about physical problems such as aches and pains, or upset stomach, or constipation,	I have not noticed any recent change in my interest in sex.	somewhat	somewhat	somewhat	somewhat	somewhat	not at all	not at all	somewhat	somewhat	moderately so	somewhat	somewhat	somewhat
2019-03-25 22:26:56	gabriel.boldori@fm.usp.br	agree with informed consent form	20	man.	male	homosexual	I live with my family.	No.	No.	No	Sports association.	No.	Yes, I started before entering medical school and stoped the treatment after entering medical school	No	I don't feel sad.	I am not particulary dicouraged about the future	I feel I have failed more than the average person	I get as much satisfaction out of things as I used to	I feel guilty most of the time.	I feel I may be punished.	I am disappointed in myself.	I blame myself for everything bad that happens.	I don't have any thoughtssd of killing myself.	I don't cry any more than usual.	I am slightly more irritated now than usual.	I am less interested in othe people than I used to be.	I put off making decisions more than I used to.	I feel that there are permanent changes in my appearence that make me look unattractive.	It takes an extra effort to get started at doing something.	I don't sleep as well as I used to.	I get tired more easily than I used to.	My appetite is not as good as it used to be.	I haven't lost much weight, if any, lately.	I am trying to loose weight.	I am worried about physical problems such as aches and pains, or upset stomach, or constipation,	I am less interested in sex than I used to be.	somewhat	moderately so	moderately so	not at all	somewhat	not at all	somewhat	not at all	moderately so	somewhat	moderately so	somewhat	moderately so
2019-03-25 22:33:48	guigarcia__@hotmail.com	agree with informed consent form	22	man.	male	homosexual	I live with friends or colleages.	No.	Yes.	No	Sports association.	No.	Yes, before entering medical school and I finished before medical school	No	I don't feel sad.	I am not particulary dicouraged about the future	I do not feel like a failure	I get as much satisfaction out of things as I used to	I don't feel particularly guilty	I don't feel I am being punished.	I don't feel disappointed in myself.	I am critical of myself for my weaknesses or mistakes.	I don't have any thoughtssd of killing myself.	I don't cry any more than usual.	I am no more irritated by things than I ever am.	I have not lost interest in other people.	I put off making decisions more than I used to.	I don't feel that I look any worse than I used to.	I can work about as well as before.	I don't sleep as well as I used to.	I get tired more easily than I used to.	My appetite is no worse than usual.	I haven't lost much weight, if any, lately.	I am not trying to loose weight.	I am worried about physical problems such as aches and pains, or upset stomach, or constipation,	I have not noticed any recent change in my interest in sex.	moderately so	very much so	somewhat	not at all	moderately so	not at all	somewhat	somewhat	very much so	moderately so	somewhat	somewhat	somewhat
2019-03-26 00:00:19	aliciadmuller@gmail.com	agree with informed consent form	21	woman.	female	bisexual	I live with my family.	No.	Yes.	No	Sports association.	Yes.	Yes, I started after entering medical school and I am still under treatment	Yes	I feel sad.	I am not particulary dicouraged about the future	I do not feel like a failure	I don't enjoy things the way I used to	I don't feel particularly guilty	I don't feel I am being punished.	I don't feel disappointed in myself.	I am critical of myself for my weaknesses or mistakes.	I have thoughts of killing myself, but I would not carry them out..	I don't cry any more than usual.	I am no more irritated by things than I ever am.	I am less interested in othe people than I used to be.	I put off making decisions more than I used to.	I don't feel that I look any worse than I used to.	I have to push myself very hard to do any thing.	I don't sleep as well as I used to.	I get tired more easily than I used to.	My appetite is no worse than usual.	I haven't lost much weight, if any, lately.	I am trying to loose weight.	I am worried about physical problems such as aches and pains, or upset stomach, or constipation,	I have not noticed any recent change in my interest in sex.	moderately so	somewhat	not at all	not at all	somewhat	not at all	somewhat	somewhat	not at all	somewhat	moderately so	not at all	not at all
2019-03-26 00:03:56	gabi.csouza16@gmail.com	agree with informed consent form	23	woman.	female	bisexual	I live with relatives.	No.	Yes.	Yes.	Sports association.	Yes.	Yes, I started before entering medical school and stoped the treatment after entering medical school	No	I feel sad.	I feel dicouraged about the future	I feel I have failed more than the average person	I don't enjoy things the way I used to	I feel guilty most of the time.	I don't feel I am being punished.	I am disappointed in myself.	I blame myself for everything bad that happens.	I have thoughts of killing myself, but I would not carry them out..	I don't cry any more than usual.	I am slightly more irritated now than usual.	I have not lost interest in other people.	I put off making decisions more than I used to.	I believe that I look ugly.	It takes an extra effort to get started at doing something.	I don't sleep as well as I used to.	I don't get more tired than usual.	My appetite is no worse than usual.	I haven't lost much weight, if any, lately.	I am trying to loose weight.	I am no more worried about my health than usual.	I am less interested in sex than I used to be.	not at all	somewhat	moderately so	somewhat	not at all	moderately so	moderately so	somewhat	moderately so	somewhat	not at all	moderately so	somewhat
2019-03-26 08:16:57	giordano.deveza@fm.usp.br	agree with informed consent form	19	man.	male	homosexual	I live in university housing	No.	Yes.	No	Sports association.	No.	Yes, before entering medical school and I finished before medical school	No	I feel sad.	I am not particulary dicouraged about the future	I do not feel like a failure	I don't enjoy things the way I used to	I feel guilty most of the time.	I feel I may be punished.	I am disappointed in myself.	I blame myself all the time for my faults.	I don't have any thoughtssd of killing myself.	I cry more now than I used to.	I feeld irritated all the time now.	I have not lost interest in other people.	I put off making decisions more than I used to.	I feel that there are permanent changes in my appearence that make me look unattractive.	It takes an extra effort to get started at doing something.	I don't sleep as well as I used to.	I don't get more tired than usual.	My appetite is much worse now.	I have lost more than five pounds.	I am not trying to loose weight.	I am worried about physical problems such as aches and pains, or upset stomach, or constipation,	I have not noticed any recent change in my interest in sex.	moderately so	somewhat	not at all	not at all	somewhat	somewhat	moderately so	somewhat	very much so	not at all	not at all	somewhat	somewhat
2019-03-26 10:25:03	alexdcarv@gmail.com	agree with informed consent form	23	man.	male	bisexual	I live in university housing	No.	Yes.	Yes.	Sports association.	Yes.	Yes, I started after entering medical school and I am still under treatment	Yes	I feel sad.	I feel dicouraged about the future	I feel I have failed more than the average person	I don't enjoy things the way I used to	I feel guilty most of the time.	I feel I may be punished.	I am disappointed in myself.	I blame myself all the time for my faults.	I have thoughts of killing myself, but I would not carry them out..	I cry more now than I used to.	I am slightly more irritated now than usual.	I am less interested in othe people than I used to be.	I have greater difficulty in making decisions than before.	I believe that I look ugly.	I have to push myself very hard to do any thing.	I don't sleep as well as I used to.	I get tired from doing almost anything.	My appetite is no worse than usual.	I haven't lost much weight, if any, lately.	I am not trying to loose weight.	I am very worried about physical problems, and it's hard to think of much else.	I am much less interested in sex now.	somewhat	somewhat	somewhat	moderately so	moderately so	somewhat	somewhat	not at all	somewhat	moderately so	somewhat	somewhat	somewhat
2019-03-26 10:27:18	mariana.calasans@fm.usp.br	agree with informed consent form	22	woman.	female	homosexual	I live with my family.	No.	Yes.	No	Sports association.	Yes.	Yes, I started after entering medical school and I am still under treatment	Yes	I am sad all the time and I can't snap out of it	I am not particulary dicouraged about the future	I do not feel like a failure	I am dissastisfied or bored with everything	I feel guilty a good part of the time.	I feel I may be punished.	I am disappointed in myself.	I am critical of myself for my weaknesses or mistakes.	I have thoughts of killing myself, but I would not carry them out..	I cry all the time now.	I feeld irritated all the time now.	I am less interested in othe people than I used to be.	I can't make decisions at all anymore	I feel that there are permanent changes in my appearence that make me look unattractive.	I have to push myself very hard to do any thing.	I don't sleep as well as I used to.	I get tired from doing almost anything.	My appetite is much worse now.	I have lost more than ten pounds.	I am trying to loose weight.	I am worried about physical problems such as aches and pains, or upset stomach, or constipation,	I am much less interested in sex now.	somewhat	not at all	very much so	somewhat	somewhat	moderately so	very much so	not at all	very much so	somewhat	not at all	moderately so	moderately so
2019-03-26 11:34:51	igorpg@hotmail.com	agree with informed consent form	24	man.	male	homosexual	I live with friends or colleages.	No.	Yes.	Yes.	Academic Association	Yes.	Yes, I started after entering medical school and I am still under treatment	Yes	I feel sad.	I am not particulary dicouraged about the future	I do not feel like a failure	I don't enjoy things the way I used to	I feel guilty a good part of the time.	I don't feel I am being punished.	I don't feel disappointed in myself.	I am critical of myself for my weaknesses or mistakes.	I don't have any thoughtssd of killing myself.	I cry more now than I used to.	I am slightly more irritated now than usual.	I am less interested in othe people than I used to be.	I put off making decisions more than I used to.	I don't feel that I look any worse than I used to.	It takes an extra effort to get started at doing something.	I don't sleep as well as I used to.	I get tired more easily than I used to.	My appetite is no worse than usual.	I haven't lost much weight, if any, lately.	I am not trying to loose weight.	I am no more worried about my health than usual.	I have not noticed any recent change in my interest in sex.	somewhat	moderately so	somewhat	somewhat	moderately so	not at all	not at all	not at all	moderately so	somewhat	somewhat	somewhat	somewhat
2019-03-26 12:51:23	estela.varella@fm.usp.br	agree with informed consent form	22	woman.	female	bisexual	I live with my family.	No.	Yes.	No	No	No.	Yes, I started after entering medical school and I am still under treatment	No	I feel sad.	I am not particulary dicouraged about the future	I do not feel like a failure	I don't enjoy things the way I used to	I feel guilty a good part of the time.	I don't feel I am being punished.	I am disappointed in myself.	I blame myself all the time for my faults.	I don't have any thoughtssd of killing myself.	I cry more now than I used to.	I am no more irritated by things than I ever am.	I have not lost interest in other people.	I make decisions about as well as I ever could	I believe that I look ugly.	It takes an extra effort to get started at doing something.	I can sleep as well as usual.	I get tired from doing almost anything.	My appetite is no worse than usual.	I haven't lost much weight, if any, lately.	I am trying to loose weight.	I am worried about physical problems such as aches and pains, or upset stomach, or constipation,	I have not noticed any recent change in my interest in sex.	not at all	moderately so	very much so	not at all	moderately so	not at all	somewhat	not at all	very much so	somewhat	not at all	somewhat	somewhat
2019-03-26 19:58:37	lucas.ikeda@fm.usp.br	agree with informed consent form	22	man.	male	homosexual	I live with friends or colleages.	No.	Yes.	No	Sports association.	No.	No, I have never been under treatment.	No	I don't feel sad.	I am not particulary dicouraged about the future	I do not feel like a failure	I get as much satisfaction out of things as I used to	I don't feel particularly guilty	I don't feel I am being punished.	I don't feel disappointed in myself.	I don't feel I am any worse than anybody else.	I don't have any thoughtssd of killing myself.	I don't cry any more than usual.	I am no more irritated by things than I ever am.	I have not lost interest in other people.	I make decisions about as well as I ever could	I don't feel that I look any worse than I used to.	I can work about as well as before.	I can sleep as well as usual.	I don't get more tired than usual.	My appetite is no worse than usual.	I haven't lost much weight, if any, lately.	I am trying to loose weight.	I am no more worried about my health than usual.	I have not noticed any recent change in my interest in sex.	very much so	very much so	somewhat	not at all	very much so	not at all	somewhat	very much so	not at all	very much so	moderately so	not at all	not at all
2019-03-27 18:57:56	gabriel.lima@fm.usp.br	agree with informed consent form	23	man.	male	homosexual	I live with my family.	Yes.	Yes.	Yes.	No	Yes.	Yes, I started after entering medical school and I am still under treatment	No	I don't feel sad.	I am not particulary dicouraged about the future	I do not feel like a failure	I get as much satisfaction out of things as I used to	I feel guilty a good part of the time.	I feel I may be punished.	I don't feel disappointed in myself.	I am critical of myself for my weaknesses or mistakes.	I don't have any thoughtssd of killing myself.	I don't cry any more than usual.	I am no more irritated by things than I ever am.	I am less interested in othe people than I used to be.	I make decisions about as well as I ever could	I believe that I look ugly.	I can work about as well as before.	I don't sleep as well as I used to.	I don't get more tired than usual.	My appetite is no worse than usual.	I haven't lost much weight, if any, lately.	I am not trying to loose weight.	I am worried about physical problems such as aches and pains, or upset stomach, or constipation,	I am much less interested in sex now.	moderately so	somewhat	somewhat	not at all	somewhat	not at all	somewhat	not at all	somewhat	not at all	somewhat	not at all	not at all
2019-03-28 09:50:51	gustavo.camolesi@fm.usp.br	agree with informed consent form	26	man.	male	bisexual	I live alone.	No.	Yes.	Yes.	Sports association.	No.	Yes, iniciei depois de ingressar na universidade/faculdade, e No sigo em tratamento.	No	I don't feel sad.	I am not particulary dicouraged about the future	I do not feel like a failure	I get as much satisfaction out of things as I used to	I don't feel particularly guilty	I don't feel I am being punished.	I don't feel disappointed in myself.	I don't feel I am any worse than anybody else.	I don't have any thoughtssd of killing myself.	I don't cry any more than usual.	I am slightly more irritated now than usual.	I am less interested in othe people than I used to be.	I make decisions about as well as I ever could	I am worried that I am looking old or unattractive.	I can work about as well as before.	I can sleep as well as usual.	I get tired more easily than I used to.	My appetite is no worse than usual.	I haven't lost much weight, if any, lately.	I am not trying to loose weight.	I am no more worried about my health than usual.	I have not noticed any recent change in my interest in sex.	moderately so	moderately so	somewhat	not at all	moderately so	not at all	somewhat	somewhat	somewhat	moderately so	moderately so	somewhat	somewhat
2019-03-28 14:58:32	giovanna.caruso@fm.usp.br	agree with informed consent form	22	woman.	female	bisexual	I live alone.	No.	No.	No	Sports association.	Yes.	Yes, I started after entering medical school and I am still under treatment	Yes	I am sad all the time and I can't snap out of it	I feel that the future is hopeless and that things cannot improve	I feel I have failed more than the average person	I don't enjoy things the way I used to	I feel guilty most of the time.	I don't feel I am being punished.	I am disgusted with myself.	I blame myself all the time for my faults.	I have thoughts of killing myself, but I would not carry them out..	I cry more now than I used to.	I am slightly more irritated now than usual.	I am less interested in othe people than I used to be.	I can't make decisions at all anymore	I am worried that I am looking old or unattractive.	I have to push myself very hard to do any thing.	I don't sleep as well as I used to.	I get tired from doing almost anything.	My appetite is no worse than usual.	I haven't lost much weight, if any, lately.	I am not trying to loose weight.	I am no more worried about my health than usual.	I am less interested in sex than I used to be.	somewhat	somewhat	somewhat	moderately so	not at all	somewhat	moderately so	not at all	not at all	not at all	not at all	somewhat	not at all
2019-03-31 21:10:01	johnatan.padovez@fm.usp.br	agree with informed consent form	22	man.	male	homosexual	I live with my family.	No.	Yes.	Yes.	Academic Association	No.	No, I have never been under treatment.	No	I don't feel sad.	I am not particulary dicouraged about the future	I do not feel like a failure	I get as much satisfaction out of things as I used to	I don't feel particularly guilty	I don't feel I am being punished.	I don't feel disappointed in myself.	I am critical of myself for my weaknesses or mistakes.	I don't have any thoughtssd of killing myself.	I don't cry any more than usual.	I am no more irritated by things than I ever am.	I have not lost interest in other people.	I put off making decisions more than I used to.	I don't feel that I look any worse than I used to.	It takes an extra effort to get started at doing something.	I can sleep as well as usual.	I get tired more easily than I used to.	My appetite is no worse than usual.	I haven't lost much weight, if any, lately.	I am not trying to loose weight.	I am no more worried about my health than usual.	I have not noticed any recent change in my interest in sex.	somewhat	somewhat	somewhat	somewhat	somewhat	somewhat	moderately so	somewhat	somewhat	somewhat	very much so	not at all	not at all
2019-04-06 10:48:34	willaby.ferreira@fm.usp.br	agree with informed consent form	24	man.	male	homosexual	I live with my family.	No.	Yes.	Yes.	No	Yes.	Yes, I started after entering medical school and I am still under treatment	Yes	I feel sad.	I feel dicouraged about the future	I feel I have failed more than the average person	I don't enjoy things the way I used to	I feel guilty most of the time.	I feel I may be punished.	I am disappointed in myself.	I blame myself all the time for my faults.	I have thoughts of killing myself, but I would not carry them out..	I don't cry any more than usual.	I am slightly more irritated now than usual.	I am less interested in othe people than I used to be.	I put off making decisions more than I used to.	I feel that there are permanent changes in my appearence that make me look unattractive.	It takes an extra effort to get started at doing something.	I can sleep as well as usual.	I get tired more easily than I used to.	My appetite is not as good as it used to be.	I haven't lost much weight, if any, lately.	I am trying to loose weight.	I am worried about physical problems such as aches and pains, or upset stomach, or constipation,	I am much less interested in sex now.	not at all	somewhat	very much so	somewhat	somewhat	moderately so	very much so	somewhat	very much so	moderately so	somewhat	moderately so	moderately so
2019-04-10 19:47:50	expeditobcjunior@gmail.com	agree with informed consent form	22	man.	male	homosexual	I live with my family.	No.	Yes.	Yes.	Academic Association, Education or other committe, Other	No.	No, I have never been under treatment.	No	I don't feel sad.	I am not particulary dicouraged about the future	I do not feel like a failure	I get as much satisfaction out of things as I used to	I don't feel particularly guilty	I don't feel I am being punished.	I don't feel disappointed in myself.	I don't feel I am any worse than anybody else.	I don't have any thoughtssd of killing myself.	I don't cry any more than usual.	I am slightly more irritated now than usual.	I have not lost interest in other people.	I make decisions about as well as I ever could	I am worried that I am looking old or unattractive.	I can work about as well as before.	I don't sleep as well as I used to.	I don't get more tired than usual.	My appetite is not as good as it used to be.	I have lost more than fifteen pounds.	I am not trying to loose weight.	I am worried about physical problems such as aches and pains, or upset stomach, or constipation,	I have not noticed any recent change in my interest in sex.	moderately so	moderately so	somewhat	not at all	moderately so	not at all	somewhat	somewhat	somewhat	very much so	very much so	somewhat	not at all
2019-04-10 19:59:01	georgererisson@hotmail.com	agree with informed consent form	24	man.	male	homosexual	I live with my family.	Yes.	Yes.	No	IFMSA (International Federation of Medical Students’ Association)	No.	No, I have never been under treatment.	No	I feel sad.	I feel dicouraged about the future	As I look bach on my life, all I can see is a lot of failure	I don't enjoy things the way I used to	I feel guilty a good part of the time.	I feel I am being punished.	I am disappointed in myself.	I blame myself all the time for my faults.	I have thoughts of killing myself, but I would not carry them out..	I don't cry any more than usual.	I am no more irritated by things than I ever am.	I have lost most of the interest in other people.	I have greater difficulty in making decisions than before.	I believe that I look ugly.	It takes an extra effort to get started at doing something.	I can sleep as well as usual.	I get tired from doing almost anything.	My appetite is no worse than usual.	I haven't lost much weight, if any, lately.	I am trying to loose weight.	I am no more worried about my health than usual.	I am much less interested in sex now.	somewhat	moderately so	not at all	very much so	not at all	moderately so	very much so	not at all	moderately so	not at all	not at all	not at all	moderately so
2019-04-10 20:12:56	mateusprincipe@gmail.com	agree with informed consent form	23	man.	male	homosexual	I live with friends or colleages.	No.	No.	Yes.	No	No.	Yes, iniciei depois de ingressar na universidade/faculdade, e No sigo em tratamento.	No	I feel sad.	I feel dicouraged about the future	I feel I am a complete failure as a person	I get as much satisfaction out of things as I used to	I feel guilty most of the time.	I expect to be punished.	I am disappointed in myself.	I blame myself all the time for my faults.	I don't have any thoughtssd of killing myself.	I cry more now than I used to.	I am slightly more irritated now than usual.	I have not lost interest in other people.	I have greater difficulty in making decisions than before.	I believe that I look ugly.	I have to push myself very hard to do any thing.	I can sleep as well as usual.	I don't get more tired than usual.	My appetite is no worse than usual.	I haven't lost much weight, if any, lately.	I am not trying to loose weight.	I am worried about physical problems such as aches and pains, or upset stomach, or constipation,	I have not noticed any recent change in my interest in sex.	somewhat	somewhat	moderately so	very much so	somewhat	very much so	very much so	somewhat	very much so	moderately so	not at all	very much so	very much so
2019-04-10 20:14:04	clara.denser@fm.usp.br	agree with informed consent form	22	woman.	female	bisexual	I live with my family.	No.	Yes.	No	No	Yes.	Yes, I started after entering medical school and I am still under treatment	Yes	I feel sad.	I feel dicouraged about the future	I feel I have failed more than the average person	I don't enjoy things the way I used to	I feel guilty all the time.	I feel I may be punished.	I am disappointed in myself.	I blame myself all the time for my faults.	I would like to kill myself.	I used to be able to cry, but now I can't cry even though I want to.	I feeld irritated all the time now.	I am less interested in othe people than I used to be.	I have greater difficulty in making decisions than before.	I believe that I look ugly.	It takes an extra effort to get started at doing something.	I don't sleep as well as I used to.	I get tired more easily than I used to.	My appetite is not as good as it used to be.	I haven't lost much weight, if any, lately.	I am trying to loose weight.	I am worried about physical problems such as aches and pains, or upset stomach, or constipation,	I have lost interest in sex completely.	not at all	not at all	very much so	very much so	not at all	moderately so	very much so	not at all	very much so	somewhat	not at all	very much so	very much so
2019-04-10 21:19:21	paulo.moura54@gmail.com	agree with informed consent form	23	man.	male	homosexual	I live alone.	No.	Yes.	No	Academic Association, Education or other committe	Yes.	Yes, iniciei depois de ingressar na universidade/faculdade, e No sigo em tratamento.	No	I feel sad.	I am not particulary dicouraged about the future	I do not feel like a failure	I don't enjoy things the way I used to	I feel guilty a good part of the time.	I don't feel I am being punished.	I am disappointed in myself.	I am critical of myself for my weaknesses or mistakes.	I don't have any thoughtssd of killing myself.	I don't cry any more than usual.	I am slightly more irritated now than usual.	I have not lost interest in other people.	I make decisions about as well as I ever could	I don't feel that I look any worse than I used to.	It takes an extra effort to get started at doing something.	I wake up 1-2 hours earlier than usual and find it hard to get back to sleep.	I get tired more easily than I used to.	My appetite is no worse than usual.	I haven't lost much weight, if any, lately.	I am not trying to loose weight.	I am no more worried about my health than usual.	I have not noticed any recent change in my interest in sex.	somewhat	moderately so	moderately so	somewhat	somewhat	moderately so	moderately so	very much so	moderately so	moderately so	somewhat	moderately so	moderately so
2019-04-10 21:50:32	jadebmoura@gmail.com	agree with informed consent form	22	woman.	female	bisexual	I live alone.	No.	Yes.	Yes.	Academic Association, IFMSA (International Federation of Medical Students’ Association)	Yes.	Yes, before entering medical school and I am still under treatment	No	I feel sad.	I am not particulary dicouraged about the future	I do not feel like a failure	I don't enjoy things the way I used to	I don't feel particularly guilty	I don't feel I am being punished.	I don't feel disappointed in myself.	I blame myself for everything bad that happens.	I have thoughts of killing myself, but I would not carry them out..	I used to be able to cry, but now I can't cry even though I want to.	I am slightly more irritated now than usual.	I have lost most of the interest in other people.	I have greater difficulty in making decisions than before.	I don't feel that I look any worse than I used to.	It takes an extra effort to get started at doing something.	I don't sleep as well as I used to.	I get tired from doing almost anything.	My appetite is no worse than usual.	I haven't lost much weight, if any, lately.	I am trying to loose weight.	I am no more worried about my health than usual.	I have lost interest in sex completely.	somewhat	somewhat	somewhat	not at all	somewhat	moderately so	very much so	not at all	moderately so	moderately so	somewhat	somewhat	somewhat
2019-04-10 21:55:22	tiago_matos7@msn.com	agree with informed consent form	25	man.	male	homosexual	I live with my family.	Yes.	Yes.	No	No	Yes.	Yes, I started after entering medical school and I am still under treatment	No	I don't feel sad.	I am not particulary dicouraged about the future	I feel I have failed more than the average person	I don't enjoy things the way I used to	I feel guilty a good part of the time.	I feel I may be punished.	I am disappointed in myself.	I blame myself all the time for my faults.	I don't have any thoughtssd of killing myself.	I don't cry any more than usual.	I am no more irritated by things than I ever am.	I have not lost interest in other people.	I put off making decisions more than I used to.	I am worried that I am looking old or unattractive.	I can work about as well as before.	I don't sleep as well as I used to.	I get tired more easily than I used to.	My appetite is no worse than usual.	I haven't lost much weight, if any, lately.	I am trying to loose weight.	I am worried about physical problems such as aches and pains, or upset stomach, or constipation,	I am much less interested in sex now.	somewhat	somewhat	moderately so	moderately so	somewhat	somewhat	moderately so	somewhat	very much so	somewhat	not at all	somewhat	somewhat
2019-04-10 23:53:19	alhanbrito@icloud.com	agree with informed consent form	21	man.	male	homosexual	I live with my family.	No.	Yes.	No	Sports association., Education or other committe	Yes.	Yes, before entering medical school and I finished before medical school	No	I feel sad.	I feel dicouraged about the future	I feel I have failed more than the average person	I don't get any real satisfaction out of anything anymore	I feel guilty a good part of the time.	I feel I may be punished.	I am disappointed in myself.	I blame myself all the time for my faults.	I don't have any thoughtssd of killing myself.	I don't cry any more than usual.	I am slightly more irritated now than usual.	I am less interested in othe people than I used to be.	I put off making decisions more than I used to.	I feel that there are permanent changes in my appearence that make me look unattractive.	It takes an extra effort to get started at doing something.	I don't sleep as well as I used to.	I get tired from doing almost anything.	My appetite is not as good as it used to be.	I haven't lost much weight, if any, lately.	I am trying to loose weight.	I am worried about physical problems such as aches and pains, or upset stomach, or constipation,	I am less interested in sex than I used to be.	not at all	not at all	moderately so	somewhat	not at all	somewhat	moderately so	not at all	somewhat	somewhat	not at all	somewhat	moderately so
2019-04-11 09:34:31	luiz.felipe@fm.usp.br	agree with informed consent form	22	man.	male	homosexual	I live in university housing	Yes.	Yes.	Yes.	No	No.	No, I have never been under treatment.	No	I don't feel sad.	I am not particulary dicouraged about the future	I do not feel like a failure	I get as much satisfaction out of things as I used to	I don't feel particularly guilty	I don't feel I am being punished.	I don't feel disappointed in myself.	I am critical of myself for my weaknesses or mistakes.	I don't have any thoughtssd of killing myself.	I don't cry any more than usual.	I am no more irritated by things than I ever am.	I have not lost interest in other people.	I make decisions about as well as I ever could	I don't feel that I look any worse than I used to.	I can work about as well as before.	I can sleep as well as usual.	I don't get more tired than usual.	My appetite is no worse than usual.	I haven't lost much weight, if any, lately.	I am not trying to loose weight.	I am no more worried about my health than usual.	I have not noticed any recent change in my interest in sex.	somewhat	somewhat	not at all	not at all	moderately so	not at all	not at all	somewhat	somewhat	moderately so	moderately so	not at all	not at all
2019-04-11 11:27:51	camila.sarro@fm.usp.br	agree with informed consent form	22	woman.	female	homosexual	I live with my family.	No.	Yes.	Yes.	Sports association.	Yes.	Yes, I started after entering medical school and I am still under treatment	Yes	I feel sad.	I am not particulary dicouraged about the future	I do not feel like a failure	I don't enjoy things the way I used to	I feel guilty most of the time.	I don't feel I am being punished.	I am disappointed in myself.	I am critical of myself for my weaknesses or mistakes.	I don't have any thoughtssd of killing myself.	I cry more now than I used to.	I am slightly more irritated now than usual.	I am less interested in othe people than I used to be.	I make decisions about as well as I ever could	I am worried that I am looking old or unattractive.	It takes an extra effort to get started at doing something.	I don't sleep as well as I used to.	I get tired more easily than I used to.	My appetite is no worse than usual.	I have lost more than five pounds.	I am not trying to loose weight.	I am no more worried about my health than usual.	I am less interested in sex than I used to be.	somewhat	somewhat	somewhat	somewhat	somewhat	somewhat	somewhat	somewhat	somewhat	not at all	not at all	somewhat	somewhat
2019-04-12 20:01:51	wanderson.oliveirafuentes@gmail.com	agree with informed consent form	25	man.	male	homosexual	I live in university housing	No.	Yes.	Yes.	No	Yes.	Yes, I started after entering medical school and I am still under treatment	Yes	I don't feel sad.	I am not particulary dicouraged about the future	I do not feel like a failure	I don't enjoy things the way I used to	I don't feel particularly guilty	I don't feel I am being punished.	I don't feel disappointed in myself.	I am critical of myself for my weaknesses or mistakes.	I don't have any thoughtssd of killing myself.	I don't cry any more than usual.	I am slightly more irritated now than usual.	I am less interested in othe people than I used to be.	I make decisions about as well as I ever could	I am worried that I am looking old or unattractive.	It takes an extra effort to get started at doing something.	I don't sleep as well as I used to.	I get tired more easily than I used to.	My appetite is no worse than usual.	I haven't lost much weight, if any, lately.	I am not trying to loose weight.	I am no more worried about my health than usual.	I am less interested in sex than I used to be.	somewhat	moderately so	somewhat	not at all	somewhat	not at all	somewhat	not at all	somewhat	somewhat	somewhat	somewhat	somewhat
2019-04-13 07:53:48	pedro.castro@fm.usp.br	agree with informed consent form	21	man.	male	homosexual	I live with friends or colleages.	No.	Yes.	Yes.	Other	No.	No, I have never been under treatment.	No	I don't feel sad.	I am not particulary dicouraged about the future	I do not feel like a failure	I don't enjoy things the way I used to	I feel guilty a good part of the time.	I feel I may be punished.	I am disappointed in myself.	I am critical of myself for my weaknesses or mistakes.	I don't have any thoughtssd of killing myself.	I don't cry any more than usual.	I am slightly more irritated now than usual.	I am less interested in othe people than I used to be.	I put off making decisions more than I used to.	I believe that I look ugly.	It takes an extra effort to get started at doing something.	I don't sleep as well as I used to.	I get tired more easily than I used to.	My appetite is no worse than usual.	I haven't lost much weight, if any, lately.	I am not trying to loose weight.	I am no more worried about my health than usual.	I have lost interest in sex completely.	moderately so	somewhat	somewhat	somewhat	somewhat	somewhat	somewhat	somewhat	somewhat	somewhat	somewhat	somewhat	somewhat
2019-04-14 22:59:00	luscahal@gmail.com	agree with informed consent form	25	man.	male	homosexual	I live in university housing	Yes.	No.	Yes.	No	No.	Yes, iniciei depois de ingressar na universidade/faculdade, e No sigo em tratamento.	No	I feel sad.	I am not particulary dicouraged about the future	I do not feel like a failure	I don't enjoy things the way I used to	I don't feel particularly guilty	I don't feel I am being punished.	I don't feel disappointed in myself.	I don't feel I am any worse than anybody else.	I don't have any thoughtssd of killing myself.	I cry more now than I used to.	I am slightly more irritated now than usual.	I have not lost interest in other people.	I make decisions about as well as I ever could	I don't feel that I look any worse than I used to.	It takes an extra effort to get started at doing something.	I don't sleep as well as I used to.	I get tired more easily than I used to.	My appetite is no worse than usual.	I have lost more than five pounds.	I am not trying to loose weight.	I am worried about physical problems such as aches and pains, or upset stomach, or constipation,	I have not noticed any recent change in my interest in sex.	moderately so	somewhat	moderately so	not at all	very much so	moderately so	very much so	moderately so	somewhat	very much so	very much so	moderately so	not at all
2019-04-15 21:35:16	murillo.paixao@fm.usp.br	agree with informed consent form	22	man.	male	bisexual	I live alone.	No.	Yes.	Yes.	No	Yes.	Yes, I started after entering medical school and I am still under treatment	Yes	I feel sad.	I am not particulary dicouraged about the future	I do not feel like a failure	I don't enjoy things the way I used to	I feel guilty a good part of the time.	I feel I may be punished.	I am disappointed in myself.	I am critical of myself for my weaknesses or mistakes.	I have thoughts of killing myself, but I would not carry them out..	I don't cry any more than usual.	I am slightly more irritated now than usual.	I am less interested in othe people than I used to be.	I make decisions about as well as I ever could	I don't feel that I look any worse than I used to.	It takes an extra effort to get started at doing something.	I can sleep as well as usual.	I don't get more tired than usual.	My appetite is no worse than usual.	I have lost more than fifteen pounds.	I am trying to loose weight.	I am no more worried about my health than usual.	I have not noticed any recent change in my interest in sex.	somewhat	somewhat	moderately so	somewhat	moderately so	somewhat	moderately so	not at all	somewhat	moderately so	somewhat	moderately so	somewhat
2019-04-15 21:37:57	luisinn67@gmail.com	agree with informed consent form	23	man.	male	homosexual	I live in university housing	Yes.	Yes.	No	No	Yes.	Yes, before entering medical school and I am still under treatment	Yes	I don't feel sad.	I am not particulary dicouraged about the future	I do not feel like a failure	I don't enjoy things the way I used to	I don't feel particularly guilty	I don't feel I am being punished.	I am disappointed in myself.	I don't feel I am any worse than anybody else.	I don't have any thoughtssd of killing myself.	I don't cry any more than usual.	I am slightly more irritated now than usual.	I am less interested in othe people than I used to be.	I make decisions about as well as I ever could	I am worried that I am looking old or unattractive.	It takes an extra effort to get started at doing something.	I can sleep as well as usual.	I get tired more easily than I used to.	My appetite is no worse than usual.	I haven't lost much weight, if any, lately.	I am trying to loose weight.	I am no more worried about my health than usual.	I am much less interested in sex now.	moderately so	moderately so	moderately so	somewhat	moderately so	not at all	somewhat	somewhat	moderately so	moderately so	moderately so	not at all	not at all
2019-04-15 21:55:49	hummel.tiago@gmail.com	agree with informed consent form	25	man.	male	homosexual	I live with friends or colleages.	Yes.	Yes.	Yes.	No	Yes.	Yes, I started after entering medical school and I am still under treatment	Yes	I don't feel sad.	I feel dicouraged about the future	I do not feel like a failure	I am dissastisfied or bored with everything	I feel guilty a good part of the time.	I expect to be punished.	I don't feel disappointed in myself.	I am critical of myself for my weaknesses or mistakes.	I don't have any thoughtssd of killing myself.	I don't cry any more than usual.	I feeld irritated all the time now.	I have lost most of the interest in other people.	I make decisions about as well as I ever could	I feel that there are permanent changes in my appearence that make me look unattractive.	I can work about as well as before.	I can sleep as well as usual.	I get tired from doing almost anything.	My appetite is no worse than usual.	I haven't lost much weight, if any, lately.	I am trying to loose weight.	I am no more worried about my health than usual.	I am less interested in sex than I used to be.	not at all	very much so	very much so	moderately so	somewhat	moderately so	moderately so	not at all	very much so	somewhat	very much so	very much so	very much so
2019-04-17 17:38:41	maria.sartorio@fm.usp.br	agree with informed consent form	24	woman.	female	bisexual	I live in university housing	No.	Yes.	Yes.	No	Yes.	Yes, I started after entering medical school and I am still under treatment	Yes	I feel sad.	I feel dicouraged about the future	I feel I have failed more than the average person	I don't get any real satisfaction out of anything anymore	I feel guilty most of the time.	I feel I may be punished.	I am disappointed in myself.	I blame myself all the time for my faults.	I have thoughts of killing myself, but I would not carry them out..	I cry more now than I used to.	I am slightly more irritated now than usual.	I am less interested in othe people than I used to be.	I have greater difficulty in making decisions than before.	I believe that I look ugly.	I have to push myself very hard to do any thing.	I don't sleep as well as I used to.	I get tired from doing almost anything.	My appetite is no worse than usual.	I haven't lost much weight, if any, lately.	I am not trying to loose weight.	I am no more worried about my health than usual.	I am less interested in sex than I used to be.	somewhat	not at all	very much so	moderately so	somewhat	moderately so	moderately so	not at all	very much so	somewhat	somewhat	moderately so	moderately so
2019-04-24 20:30:32	deborah.haymee@fm.usp.br	agree with informed consent form	24	woman.	female	bisexual	I live with friends or colleages.	No.	Yes.	Yes.	No	Yes.	Yes, before entering medical school and I am still under treatment	No	I feel sad.	I am not particulary dicouraged about the future	I feel I have failed more than the average person	I am dissastisfied or bored with everything	I feel guilty most of the time.	I feel I am being punished.	I don't feel disappointed in myself.	I blame myself all the time for my faults.	I don't have any thoughtssd of killing myself.	I don't cry any more than usual.	I feeld irritated all the time now.	I have lost most of the interest in other people.	I have greater difficulty in making decisions than before.	I don't feel that I look any worse than I used to.	It takes an extra effort to get started at doing something.	I don't sleep as well as I used to.	I get tired from doing almost anything.	My appetite is not as good as it used to be.	I have lost more than five pounds.	I am not trying to loose weight.	I am worried about physical problems such as aches and pains, or upset stomach, or constipation,	I have lost interest in sex completely.	somewhat	somewhat	moderately so	somewhat	somewhat	somewhat	moderately so	not at all	moderately so	somewhat	somewhat	moderately so	moderately so
2019-04-24 22:42:23	reginaakemi@usp.br	agree with informed consent form	24	woman.	female	homosexual	I live with my family.	No.	No.	No	Sports association.	No.	No, I have never been under treatment.	No	I don't feel sad.	I am not particulary dicouraged about the future	I do not feel like a failure	I don't enjoy things the way I used to	I feel guilty a good part of the time.	I don't feel I am being punished.	I am disappointed in myself.	I am critical of myself for my weaknesses or mistakes.	I don't have any thoughtssd of killing myself.	I don't cry any more than usual.	I am no more irritated by things than I ever am.	I have not lost interest in other people.	I make decisions about as well as I ever could	I don't feel that I look any worse than I used to.	It takes an extra effort to get started at doing something.	I don't sleep as well as I used to.	I get tired more easily than I used to.	My appetite is no worse than usual.	I haven't lost much weight, if any, lately.	I am not trying to loose weight.	I am no more worried about my health than usual.	I have not noticed any recent change in my interest in sex.	somewhat	moderately so	moderately so	not at all	somewhat	not at all	somewhat	not at all	somewhat	very much so	somewhat	not at all	not at all
2019-04-24 23:58:05	lucasperes1904@gmail.com	agree with informed consent form	21	man.	male	homosexual	I live with friends or colleages.	Yes.	Yes.	Yes.	No	Yes.	Yes, I started after entering medical school and I am still under treatment	Yes	I don't feel sad.	I am not particulary dicouraged about the future	I do not feel like a failure	I get as much satisfaction out of things as I used to	I don't feel particularly guilty	I don't feel I am being punished.	I don't feel disappointed in myself.	I am critical of myself for my weaknesses or mistakes.	I have thoughts of killing myself, but I would not carry them out..	I don't cry any more than usual.	I am no more irritated by things than I ever am.	I have not lost interest in other people.	I make decisions about as well as I ever could	I don't feel that I look any worse than I used to.	I can work about as well as before.	I don't sleep as well as I used to.	I don't get more tired than usual.	My appetite is no worse than usual.	I haven't lost much weight, if any, lately.	I am not trying to loose weight.	I am no more worried about my health than usual.	I have not noticed any recent change in my interest in sex.	moderately so	moderately so	not at all	somewhat	moderately so	not at all	somewhat	somewhat	somewhat	somewhat	moderately so	not at all	not at all
2019-04-25 06:26:05	gregory.tcalheiros@fm.usp.br	agree with informed consent form	23	man.	male	bisexual	I live with my family.	Yes.	Yes.	Yes.	IFMSA (International Federation of Medical Students’ Association), Other	Yes.	Yes, before entering medical school and I am still under treatment	Yes	I feel sad.	I am not particulary dicouraged about the future	I do not feel like a failure	I don't enjoy things the way I used to	I feel guilty a good part of the time.	I feel I may be punished.	I don't feel disappointed in myself.	I blame myself for everything bad that happens.	I don't have any thoughtssd of killing myself.	I cry more now than I used to.	I am slightly more irritated now than usual.	I am less interested in othe people than I used to be.	I have greater difficulty in making decisions than before.	I feel that there are permanent changes in my appearence that make me look unattractive.	It takes an extra effort to get started at doing something.	I don't sleep as well as I used to.	I am too tired to do anything.	My appetite is much worse now.	I haven't lost much weight, if any, lately.	I am trying to loose weight.	I am no more worried about my health than usual.	I have not noticed any recent change in my interest in sex.	somewhat	somewhat	moderately so	not at all	somewhat	not at all	not at all	somewhat	somewhat	not at all	somewhat	somewhat	somewhat
2019-04-25 08:59:59	palika.franco@fm.usp.br	agree with informed consent form	21	woman.	female	bisexual	I live in university housing	Yes.	Yes.	No	No	Yes.	Yes, I started after entering medical school and I am still under treatment	Yes	I don't feel sad.	I am not particulary dicouraged about the future	I do not feel like a failure	I don't enjoy things the way I used to	I don't feel particularly guilty	I don't feel I am being punished.	I don't feel disappointed in myself.	I am critical of myself for my weaknesses or mistakes.	I don't have any thoughtssd of killing myself.	I don't cry any more than usual.	I am slightly more irritated now than usual.	I have not lost interest in other people.	I put off making decisions more than I used to.	I don't feel that I look any worse than I used to.	I can work about as well as before.	I don't sleep as well as I used to.	I get tired more easily than I used to.	My appetite is no worse than usual.	I haven't lost much weight, if any, lately.	I am not trying to loose weight.	I am no more worried about my health than usual.	I have not noticed any recent change in my interest in sex.	very much so	very much so	not at all	not at all	very much so	not at all	somewhat	somewhat	somewhat	very much so	very much so	somewhat	not at all
2019-04-25 10:24:34	felipe.monteiro@fm.usp.br	agree with informed consent form	20	man.	male	homosexual	I live with relatives.	No.	Yes.	Yes.	Other	No.	No, I have never been under treatment.	No	I don't feel sad.	I am not particulary dicouraged about the future	I do not feel like a failure	I get as much satisfaction out of things as I used to	I don't feel particularly guilty	I don't feel I am being punished.	I don't feel disappointed in myself.	I am critical of myself for my weaknesses or mistakes.	I don't have any thoughtssd of killing myself.	I don't cry any more than usual.	I am slightly more irritated now than usual.	I have not lost interest in other people.	I put off making decisions more than I used to.	I don't feel that I look any worse than I used to.	I can work about as well as before.	I don't sleep as well as I used to.	I get tired more easily than I used to.	My appetite is not as good as it used to be.	I have lost more than five pounds.	I am not trying to loose weight.	I am worried about physical problems such as aches and pains, or upset stomach, or constipation,	I have not noticed any recent change in my interest in sex.	somewhat	somewhat	moderately so	somewhat	somewhat	not at all	somewhat	not at all	moderately so	somewhat	somewhat	moderately so	moderately so
2019-04-25 10:30:26	agnes.sardinha@gmail.com	agree with informed consent form	25	woman.	female	homosexual	I live with my family.	No.	Yes.	Yes.	Academic Association, Other	No.	No, I have never been under treatment.	No	I don't feel sad.	I am not particulary dicouraged about the future	I do not feel like a failure	I don't enjoy things the way I used to	I feel guilty a good part of the time.	I don't feel I am being punished.	I am disappointed in myself.	I don't feel I am any worse than anybody else.	I don't have any thoughtssd of killing myself.	I don't cry any more than usual.	I am slightly more irritated now than usual.	I have not lost interest in other people.	I make decisions about as well as I ever could	I am worried that I am looking old or unattractive.	It takes an extra effort to get started at doing something.	I can sleep as well as usual.	I get tired more easily than I used to.	My appetite is no worse than usual.	I have lost more than five pounds.	I am not trying to loose weight.	I am no more worried about my health than usual.	I have not noticed any recent change in my interest in sex.	moderately so	somewhat	somewhat	not at all	moderately so	somewhat	not at all	somewhat	not at all	somewhat	somewhat	not at all	not at all
2019-04-25 13:22:57	karine_fernandes94@hotmail.com	agree with informed consent form	24	woman.	female	bisexual	I live with friends or colleages.	Yes.	No.	No	No	Yes.	Yes, I started after entering medical school and I am still under treatment	Yes	I don't feel sad.	I am not particulary dicouraged about the future	I feel I have failed more than the average person	I don't enjoy things the way I used to	I feel guilty most of the time.	I feel I may be punished.	I don't feel disappointed in myself.	I blame myself all the time for my faults.	I don't have any thoughtssd of killing myself.	I don't cry any more than usual.	I am slightly more irritated now than usual.	I am less interested in othe people than I used to be.	I put off making decisions more than I used to.	I feel that there are permanent changes in my appearence that make me look unattractive.	It takes an extra effort to get started at doing something.	I can sleep as well as usual.	I get tired more easily than I used to.	My appetite is no worse than usual.	I haven't lost much weight, if any, lately.	I am not trying to loose weight.	I am no more worried about my health than usual.	I am less interested in sex than I used to be.	moderately so	moderately so	moderately so	not at all	moderately so	somewhat	moderately so	not at all	moderately so	moderately so	moderately so	somewhat	moderately so
2019-04-25 17:19:44	karoline.costal@fm.usp.br	agree with informed consent form	31	woman.	female	bisexual	I live with my family.	No.	Yes.	Yes.	No	Yes.	Yes, I started after entering medical school and I am still under treatment	Yes	I don't feel sad.	I am not particulary dicouraged about the future	I do not feel like a failure	I get as much satisfaction out of things as I used to	I don't feel particularly guilty	I don't feel I am being punished.	I don't feel disappointed in myself.	I don't feel I am any worse than anybody else.	I don't have any thoughtssd of killing myself.	I don't cry any more than usual.	I am no more irritated by things than I ever am.	I have not lost interest in other people.	I make decisions about as well as I ever could	I don't feel that I look any worse than I used to.	It takes an extra effort to get started at doing something.	I don't sleep as well as I used to.	I get tired more easily than I used to.	My appetite is not as good as it used to be.	I have lost more than five pounds.	I am not trying to loose weight.	I am worried about physical problems such as aches and pains, or upset stomach, or constipation,	I am less interested in sex than I used to be.	moderately so	moderately so	not at all	not at all	moderately so	not at all	somewhat	somewhat	not at all	very much so	moderately so	not at all	not at all
2019-04-25 23:08:15	bruno.rosa@fm.usp.br	agree with informed consent form	29	man.	male	homosexual	I live in university housing	No.	Yes.	Yes.	No	No.	Yes, before entering medical school and I finished before medical school	No	I feel sad.	I am not particulary dicouraged about the future	I do not feel like a failure	I don't enjoy things the way I used to	I don't feel particularly guilty	I feel I may be punished.	I am disappointed in myself.	I blame myself all the time for my faults.	I have thoughts of killing myself, but I would not carry them out..	I don't cry any more than usual.	I am slightly more irritated now than usual.	I have lost most of the interest in other people.	I have greater difficulty in making decisions than before.	I believe that I look ugly.	It takes an extra effort to get started at doing something.	I don't sleep as well as I used to.	I get tired more easily than I used to.	My appetite is no worse than usual.	I haven't lost much weight, if any, lately.	I am trying to loose weight.	I am no more worried about my health than usual.	I am less interested in sex than I used to be.	moderately so	somewhat	somewhat	moderately so	somewhat	not at all	moderately so	not at all	moderately so	not at all	not at all	somewhat	not at all
2019-04-26 15:21:00	maira.carvalho@fm.usp.br	agree with informed consent form	22	woman.	female	bisexual	I live with friends or colleages.	No.	Yes.	Yes.	Academic Association, Education or other committe	No.	Yes, I started after entering medical school and I am still under treatment	Yes	I feel sad.	I am not particulary dicouraged about the future	I do not feel like a failure	I get as much satisfaction out of things as I used to	I feel guilty most of the time.	I expect to be punished.	I am disappointed in myself.	I blame myself for everything bad that happens.	I have thoughts of killing myself, but I would not carry them out..	I used to be able to cry, but now I can't cry even though I want to.	I am slightly more irritated now than usual.	I have not lost interest in other people.	I make decisions about as well as I ever could	I believe that I look ugly.	It takes an extra effort to get started at doing something.	I don't sleep as well as I used to.	I get tired more easily than I used to.	My appetite is no worse than usual.	I have lost more than ten pounds.	I am trying to loose weight.	I am worried about physical problems such as aches and pains, or upset stomach, or constipation,	I am less interested in sex than I used to be.	moderately so	moderately so	somewhat	somewhat	moderately so	not at all	moderately so	somewhat	not at all	moderately so	somewhat	somewhat	somewhat
2019-04-26 16:46:04	fernando.mota@fm.usp.br	agree with informed consent form	22	man.	male	bisexual	I live with my family.	No.	Yes.	No	No	Yes.	Yes, I started after entering medical school and I am still under treatment	Yes	I feel sad.	I am not particulary dicouraged about the future	I do not feel like a failure	I don't enjoy things the way I used to	I feel guilty most of the time.	I don't feel I am being punished.	I don't feel disappointed in myself.	I blame myself all the time for my faults.	I have thoughts of killing myself, but I would not carry them out..	I cry more now than I used to.	I am slightly more irritated now than usual.	I am less interested in othe people than I used to be.	I put off making decisions more than I used to.	I don't feel that I look any worse than I used to.	It takes an extra effort to get started at doing something.	I don't sleep as well as I used to.	I get tired more easily than I used to.	My appetite is no worse than usual.	I haven't lost much weight, if any, lately.	I am not trying to loose weight.	I am no more worried about my health than usual.	I am less interested in sex than I used to be.	somewhat	not at all	somewhat	somewhat	not at all	not at all	moderately so	somewhat	moderately so	somewhat	not at all	moderately so	somewhat
2019-04-30 21:28:15	pedro.martins@fm.usp.br	agree with informed consent form	19	man.	male	homosexual	I live with relatives.	No.	Yes.	Yes.	Sports association.	Yes.	Yes, before entering medical school and I am still under treatment	Yes	I don't feel sad.	I am not particulary dicouraged about the future	I do not feel like a failure	I get as much satisfaction out of things as I used to	I feel guilty a good part of the time.	I don't feel I am being punished.	I don't feel disappointed in myself.	I blame myself all the time for my faults.	I have thoughts of killing myself, but I would not carry them out..	I don't cry any more than usual.	I am no more irritated by things than I ever am.	I have not lost interest in other people.	I make decisions about as well as I ever could	I believe that I look ugly.	I can work about as well as before.	I don't sleep as well as I used to.	I get tired more easily than I used to.	My appetite is no worse than usual.	I haven't lost much weight, if any, lately.	I am not trying to loose weight.	I am no more worried about my health than usual.	I have not noticed any recent change in my interest in sex.	somewhat	somewhat	somewhat	not at all	moderately so	somewhat	very much so	somewhat	somewhat	very much so	moderately so	somewhat	not at all
2019-05-07 23:38:36	caio.medeiros@fm.usp.br	agree with informed consent form	19	man.	male	homosexual	I live with friends or colleages.	No.	Yes.	Yes.	No	Yes.	Yes, before entering medical school and I finished before medical school	No	I feel sad.	I feel dicouraged about the future	I do not feel like a failure	I don't enjoy things the way I used to	I feel guilty most of the time.	I don't feel I am being punished.	I am disappointed in myself.	I blame myself all the time for my faults.	I have thoughts of killing myself, but I would not carry them out..	I cry more now than I used to.	I am slightly more irritated now than usual.	I have not lost interest in other people.	I have greater difficulty in making decisions than before.	I believe that I look ugly.	It takes an extra effort to get started at doing something.	I don't sleep as well as I used to.	I am too tired to do anything.	My appetite is no worse than usual.	I haven't lost much weight, if any, lately.	I am trying to loose weight.	I am no more worried about my health than usual.	I am much less interested in sex now.	not at all	not at all	moderately so	somewhat	somewhat	somewhat	moderately so	not at all	very much so	not at all	somewhat	moderately so	moderately so
2019-06-09 23:08:18	lucas_og@live.com	agree with informed consent form	22	man.	male	homosexual	I live with my family.	Yes.	Yes.	Yes.	Sports association., Political association	No.	No, I have never been under treatment.	No	I don't feel sad.	I am not particulary dicouraged about the future	I do not feel like a failure	I get as much satisfaction out of things as I used to	I don't feel particularly guilty	I don't feel I am being punished.	I don't feel disappointed in myself.	I don't feel I am any worse than anybody else.	I don't have any thoughtssd of killing myself.	I don't cry any more than usual.	I am no more irritated by things than I ever am.	I have not lost interest in other people.	I put off making decisions more than I used to.	I feel that there are permanent changes in my appearence that make me look unattractive.	I can work about as well as before.	I don't sleep as well as I used to.	I get tired more easily than I used to.	My appetite is no worse than usual.	I haven't lost much weight, if any, lately.	I am not trying to loose weight.	I am no more worried about my health than usual.	I am less interested in sex than I used to be.	very much so	moderately so	somewhat	not at all	moderately so	not at all	somewhat	somewhat	not at all	moderately so	moderately so	somewhat	somewhat
2019-06-16 17:59:49	cesargiudice10@gmail.com	agree with informed consent form	24	man.	male	homosexual	I live with friends or colleages.	No.	Yes.	Yes.	Sports association., Other	No.	Yes, I started after entering medical school and I am still under treatment	No	I don't feel sad.	I am not particulary dicouraged about the future	I do not feel like a failure	I don't enjoy things the way I used to	I don't feel particularly guilty	I don't feel I am being punished.	I don't feel disappointed in myself.	I don't feel I am any worse than anybody else.	I don't have any thoughtssd of killing myself.	I don't cry any more than usual.	I am slightly more irritated now than usual.	I am less interested in othe people than I used to be.	I make decisions about as well as I ever could	I am worried that I am looking old or unattractive.	It takes an extra effort to get started at doing something.	I don't sleep as well as I used to.	I get tired more easily than I used to.	My appetite is not as good as it used to be.	I haven't lost much weight, if any, lately.	I am not trying to loose weight.	I am no more worried about my health than usual.	I have not noticed any recent change in my interest in sex.	somewhat	somewhat	moderately so	somewhat	somewhat	somewhat	somewhat	not at all	somewhat	very much so	somewhat	moderately so	somewhat
2019-06-27 19:49:50	lucca1999@gmail.com	agree with informed consent form	20	man.	male	homosexual	I live with my family.	No.	Yes.	Yes.	Other	No.	Yes, I started before entering medical school and stoped the treatment after entering medical school	No	I don't feel sad.	I feel dicouraged about the future	I feel I have failed more than the average person	I get as much satisfaction out of things as I used to	I feel guilty a good part of the time.	I don't feel I am being punished.	I don't feel disappointed in myself.	I blame myself all the time for my faults.	I have thoughts of killing myself, but I would not carry them out..	I don't cry any more than usual.	I am no more irritated by things than I ever am.	I am less interested in othe people than I used to be.	I have greater difficulty in making decisions than before.	I believe that I look ugly.	I can work about as well as before.	I can sleep as well as usual.	I don't get more tired than usual.	My appetite is no worse than usual.	I haven't lost much weight, if any, lately.	I am trying to loose weight.	I am no more worried about my health than usual.	I am less interested in sex than I used to be.	very much so	not at all	somewhat	not at all	not at all	not at all	somewhat	moderately so	moderately so	moderately so	somewhat	somewhat	moderately so
2019-06-27 19:56:21	lucascalabrez@hotmail.com	agree with informed consent form	28	man.	male	homosexual	I live in university housing	No.	Yes.	Yes.	Academic Association	Yes.	Yes, I started after entering medical school and I am still under treatment	No	I feel sad.	I feel I have nothing to look forward to	As I look bach on my life, all I can see is a lot of failure	I am dissastisfied or bored with everything	I feel guilty all the time.	I expect to be punished.	I am disappointed in myself.	I blame myself for everything bad that happens.	I have thoughts of killing myself, but I would not carry them out..	I used to be able to cry, but now I can't cry even though I want to.	I am no more irritated by things than I ever am.	I am less interested in othe people than I used to be.	I have greater difficulty in making decisions than before.	I believe that I look ugly.	It takes an extra effort to get started at doing something.	I can sleep as well as usual.	I get tired from doing almost anything.	My appetite is no worse than usual.	I haven't lost much weight, if any, lately.	I am not trying to loose weight.	I am very worried about physical problems, and it's hard to think of much else.	I have lost interest in sex completely.	somewhat	somewhat	somewhat	not at all	not at all	not at all	moderately so	somewhat	not at all	moderately so	not at all	moderately so	not at all
2019-06-27 21:18:47	diogobeda2e09@gmail.com	agree with informed consent form	22	man.	male	homosexual	I live with my family.	Yes.	No.	No	Academic Association, IFMSA (International Federation of Medical Students’ Association)	Yes.	Yes, I started after entering medical school and I am still under treatment	Yes	I don't feel sad.	I feel dicouraged about the future	I do not feel like a failure	I don't enjoy things the way I used to	I feel guilty a good part of the time.	I don't feel I am being punished.	I am disgusted with myself.	I am critical of myself for my weaknesses or mistakes.	I have thoughts of killing myself, but I would not carry them out..	I don't cry any more than usual.	I am slightly more irritated now than usual.	I have lost most of the interest in other people.	I put off making decisions more than I used to.	I believe that I look ugly.	It takes an extra effort to get started at doing something.	I don't sleep as well as I used to.	I get tired more easily than I used to.	My appetite is no worse than usual.	I haven't lost much weight, if any, lately.	I am not trying to loose weight.	I am worried about physical problems such as aches and pains, or upset stomach, or constipation,	I am much less interested in sex now.	somewhat	not at all	moderately so	somewhat	somewhat	moderately so	moderately so	not at all	very much so	somewhat	somewhat	moderately so	moderately so
2019-06-28 10:19:30	leoms1999@gmail.com	agree with informed consent form	20	man.	male	bisexual	I live with my family.	Yes.	Yes.	No	No	No.	No, I have never been under treatment.	No	I feel sad.	I feel dicouraged about the future	I feel I have failed more than the average person	I don't enjoy things the way I used to	I feel guilty a good part of the time.	I don't feel I am being punished.	I am disappointed in myself.	I blame myself all the time for my faults.	I don't have any thoughtssd of killing myself.	I cry more now than I used to.	I am slightly more irritated now than usual.	I am less interested in othe people than I used to be.	I have greater difficulty in making decisions than before.	I don't feel that I look any worse than I used to.	It takes an extra effort to get started at doing something.	I don't sleep as well as I used to.	I get tired more easily than I used to.	My appetite is no worse than usual.	I haven't lost much weight, if any, lately.	I am trying to loose weight.	I am no more worried about my health than usual.	I am less interested in sex than I used to be.	somewhat	somewhat	somewhat	not at all	somewhat	somewhat	moderately so	moderately so	moderately so	moderately so	somewhat	somewhat	somewhat
2019-06-28 10:51:13	andreasreckmanns@gmail.com	agree with informed consent form	24	man.	male	homosexual	I live with my family.	Yes.	Yes.	No	Other	Yes.	Yes, iniciei depois de ingressar na universidade/faculdade, e No sigo em tratamento.	No	I don't feel sad.	I am not particulary dicouraged about the future	I do not feel like a failure	I don't enjoy things the way I used to	I feel guilty a good part of the time.	I feel I may be punished.	I am disappointed in myself.	I am critical of myself for my weaknesses or mistakes.	I don't have any thoughtssd of killing myself.	I don't cry any more than usual.	I am no more irritated by things than I ever am.	I am less interested in othe people than I used to be.	I make decisions about as well as I ever could	I feel that there are permanent changes in my appearence that make me look unattractive.	I can work about as well as before.	I can sleep as well as usual.	I don't get more tired than usual.	My appetite is no worse than usual.	I have lost more than five pounds.	I am trying to loose weight.	I am no more worried about my health than usual.	I am less interested in sex than I used to be.	somewhat	moderately so	somewhat	not at all	somewhat	not at all	somewhat	somewhat	moderately so	somewhat	moderately so	somewhat	somewhat
2019-06-29 09:36:00	karynne.bossolani@fm.uso.br	agree with informed consent form	23	woman.	female	homosexual	I live with my family.	Yes.	Yes.	No	Academic Association	No.	Yes, iniciei depois de ingressar na universidade/faculdade, e No sigo em tratamento.	No	I don't feel sad.	I am not particulary dicouraged about the future	I do not feel like a failure	I get as much satisfaction out of things as I used to	I don't feel particularly guilty	I don't feel I am being punished.	I don't feel disappointed in myself.	I am critical of myself for my weaknesses or mistakes.	I don't have any thoughtssd of killing myself.	I don't cry any more than usual.	I feeld irritated all the time now.	I have lost most of the interest in other people.	I make decisions about as well as I ever could	I don't feel that I look any worse than I used to.	It takes an extra effort to get started at doing something.	I don't sleep as well as I used to.	I get tired more easily than I used to.	My appetite is not as good as it used to be.	I have lost more than five pounds.	I am not trying to loose weight.	I am no more worried about my health than usual.	I am less interested in sex than I used to be.	somewhat	somewhat	very much so	not at all	somewhat	somewhat	somewhat	somewhat	moderately so	somewhat	somewhat	moderately so	moderately so
2019-06-30 15:03:10	yuri_moraisgustavo@hotmail.com	agree with informed consent form	23	man.	male	homosexual	I live with my family.	Yes.	Yes.	Yes.	Sports association.	No.	No, I have never been under treatment.	No	I don't feel sad.	I am not particulary dicouraged about the future	I do not feel like a failure	I get as much satisfaction out of things as I used to	I don't feel particularly guilty	I feel I may be punished.	I don't feel disappointed in myself.	I don't feel I am any worse than anybody else.	I don't have any thoughtssd of killing myself.	I don't cry any more than usual.	I am no more irritated by things than I ever am.	I have not lost interest in other people.	I make decisions about as well as I ever could	I don't feel that I look any worse than I used to.	I can work about as well as before.	I don't sleep as well as I used to.	I don't get more tired than usual.	My appetite is no worse than usual.	I haven't lost much weight, if any, lately.	I am not trying to loose weight.	I am no more worried about my health than usual.	I have not noticed any recent change in my interest in sex.	somewhat	very much so	not at all	not at all	very much so	not at all	somewhat	very much so	somewhat	somewhat	very much so	not at all	not at all
2019-07-01 17:24:54	thiago.dourado@fm.usp.br	agree with informed consent form	29	man.	male	homosexual	I live with my family.	Yes.	Yes.	Yes.	No	No.	Yes, iniciei depois de ingressar na universidade/faculdade, e No sigo em tratamento.	No	I don't feel sad.	I am not particulary dicouraged about the future	I do not feel like a failure	I get as much satisfaction out of things as I used to	I don't feel particularly guilty	I don't feel I am being punished.	I don't feel disappointed in myself.	I am critical of myself for my weaknesses or mistakes.	I don't have any thoughtssd of killing myself.	I don't cry any more than usual.	I am no more irritated by things than I ever am.	I have not lost interest in other people.	I make decisions about as well as I ever could	I don't feel that I look any worse than I used to.	I can work about as well as before.	I can sleep as well as usual.	I don't get more tired than usual.	My appetite is no worse than usual.	I haven't lost much weight, if any, lately.	I am not trying to loose weight.	I am no more worried about my health than usual.	I have not noticed any recent change in my interest in sex.	moderately so	moderately so	not at all	not at all	moderately so	somewhat	somewhat	somewhat	somewhat	moderately so	somewhat	somewhat	not at all
2019-07-02 17:07:57	annacampost@gmail.com	agree with informed consent form	22	woman.	female	bisexual	I live alone.	No.	Yes.	Yes.	Academic Association, DENEM (Direção Executiva Nacional dos Estudantes de Medicina)	Yes.	Yes, I started after entering medical school and I am still under treatment	Yes	I don't feel sad.	I am not particulary dicouraged about the future	I feel I have failed more than the average person	I get as much satisfaction out of things as I used to	I don't feel particularly guilty	I don't feel I am being punished.	I am disappointed in myself.	I am critical of myself for my weaknesses or mistakes.	I don't have any thoughtssd of killing myself.	I don't cry any more than usual.	I am no more irritated by things than I ever am.	I have not lost interest in other people.	I make decisions about as well as I ever could	I don't feel that I look any worse than I used to.	I can work about as well as before.	I can sleep as well as usual.	I don't get more tired than usual.	My appetite is no worse than usual.	I haven't lost much weight, if any, lately.	I am trying to loose weight.	I am no more worried about my health than usual.	I have not noticed any recent change in my interest in sex.	moderately so	very much so	not at all	not at all	moderately so	not at all	not at all	very much so	moderately so	moderately so	very much so	somewhat	somewhat
2019-07-02 17:55:00	victor.frosa@fm.usp.br	agree with informed consent form	24	man.	male	homosexual	I live alone.	No.	Yes.	Yes.	No	Yes.	Yes, I started after entering medical school and I am still under treatment	Yes	I don't feel sad.	I am not particulary dicouraged about the future	I do not feel like a failure	I don't enjoy things the way I used to	I don't feel particularly guilty	I don't feel I am being punished.	I am disappointed in myself.	I blame myself all the time for my faults.	I don't have any thoughtssd of killing myself.	I don't cry any more than usual.	I am slightly more irritated now than usual.	I have not lost interest in other people.	I make decisions about as well as I ever could	I am worried that I am looking old or unattractive.	I have to push myself very hard to do any thing.	I don't sleep as well as I used to.	I get tired from doing almost anything.	My appetite is much worse now.	I haven't lost much weight, if any, lately.	I am not trying to loose weight.	I am no more worried about my health than usual.	I am less interested in sex than I used to be.	somewhat	not at all	very much so	not at all	somewhat	not at all	moderately so	not at all	moderately so	not at all	moderately so	moderately so	moderately so
2019-07-02 18:36:54	francescaboscarioli@gmail.com	agree with informed consent form	19	woman.	female	homosexual	I live alone.	No.	No.	No	No	No.	No, I have never been under treatment.	No	I feel sad.	I am not particulary dicouraged about the future	I do not feel like a failure	I get as much satisfaction out of things as I used to	I don't feel particularly guilty	I don't feel I am being punished.	I don't feel disappointed in myself.	I don't feel I am any worse than anybody else.	I don't have any thoughtssd of killing myself.	I don't cry any more than usual.	I am no more irritated by things than I ever am.	I have not lost interest in other people.	I make decisions about as well as I ever could	I don't feel that I look any worse than I used to.	I can work about as well as before.	I can sleep as well as usual.	I don't get more tired than usual.	My appetite is no worse than usual.	I haven't lost much weight, if any, lately.	I am not trying to loose weight.	I am no more worried about my health than usual.	I have not noticed any recent change in my interest in sex.	not at all	somewhat	moderately so	moderately so	very much so	moderately so	not at all	somewhat	moderately so	moderately so	somewhat	somewhat	somewhat
2019-07-02 21:03:22	fe_morae@yahoo.com.br	agree with informed consent form	29	man.	male	homosexual	Other.	No.	Yes.	Yes.	AEMED (Associação dos Estudantes de Medicina do Brasil), Other	No.	Yes, before entering medical school and I finished before medical school	No	I feel sad.	I am not particulary dicouraged about the future	I do not feel like a failure	I don't enjoy things the way I used to	I feel guilty a good part of the time.	I don't feel I am being punished.	I don't feel disappointed in myself.	I am critical of myself for my weaknesses or mistakes.	I don't have any thoughtssd of killing myself.	I don't cry any more than usual.	I feeld irritated all the time now.	I am less interested in othe people than I used to be.	I make decisions about as well as I ever could	I don't feel that I look any worse than I used to.	It takes an extra effort to get started at doing something.	I don't sleep as well as I used to.	I get tired from doing almost anything.	My appetite is no worse than usual.	I haven't lost much weight, if any, lately.	I am not trying to loose weight.	I am worried about physical problems such as aches and pains, or upset stomach, or constipation,	I have not noticed any recent change in my interest in sex.	not at all	somewhat	somewhat	somewhat	somewhat	not at all	somewhat	not at all	very much so	moderately so	moderately so	very much so	moderately so
2019-07-02 21:08:53	leandro_sn@hotmail.com	agree with informed consent form	23	man.	male	homosexual	I live alone.	No.	No.	No	No	No.	No, I have never been under treatment.	No	I don't feel sad.	I am not particulary dicouraged about the future	I do not feel like a failure	I don't enjoy things the way I used to	I don't feel particularly guilty	I don't feel I am being punished.	I don't feel disappointed in myself.	I am critical of myself for my weaknesses or mistakes.	I don't have any thoughtssd of killing myself.	I don't cry any more than usual.	I am no more irritated by things than I ever am.	I have lost most of the interest in other people.	I make decisions about as well as I ever could	I don't feel that I look any worse than I used to.	I can work about as well as before.	I don't sleep as well as I used to.	I don't get more tired than usual.	My appetite is no worse than usual.	I haven't lost much weight, if any, lately.	I am not trying to loose weight.	I am no more worried about my health than usual.	I have not noticed any recent change in my interest in sex.	very much so	very much so	not at all	somewhat	very much so	not at all	somewhat	moderately so	somewhat	somewhat	moderately so	not at all	not at all
2019-07-02 21:16:00	elisekanashiro@gmail.com	agree with informed consent form	20	woman.	female	bisexual	I live with my family.	No.	Yes.	No	Academic Association	No.	Yes, before entering medical school and I finished before medical school	No	I don't feel sad.	I am not particulary dicouraged about the future	I do not feel like a failure	I get as much satisfaction out of things as I used to	I don't feel particularly guilty	I don't feel I am being punished.	I don't feel disappointed in myself.	I am critical of myself for my weaknesses or mistakes.	I don't have any thoughtssd of killing myself.	I don't cry any more than usual.	I am slightly more irritated now than usual.	I am less interested in othe people than I used to be.	I make decisions about as well as I ever could	I don't feel that I look any worse than I used to.	It takes an extra effort to get started at doing something.	I wake up 1-2 hours earlier than usual and find it hard to get back to sleep.	I am too tired to do anything.	My appetite is no worse than usual.	I haven't lost much weight, if any, lately.	I am not trying to loose weight.	I am worried about physical problems such as aches and pains, or upset stomach, or constipation,	I am less interested in sex than I used to be.	not at all	not at all	very much so	somewhat	somewhat	not at all	somewhat	not at all	moderately so	somewhat	somewhat	moderately so	moderately so
2019-07-02 21:34:54	brhbn@hotmail.com	agree with informed consent form	22	man.	male	homosexual	I live with friends or colleages.	No.	No.	No	Sports association.	Yes.	Yes, I started before entering medical school and stoped the treatment after entering medical school	No	I feel sad.	I am not particulary dicouraged about the future	I feel I have failed more than the average person	I don't enjoy things the way I used to	I feel guilty a good part of the time.	I don't feel I am being punished.	I am disappointed in myself.	I am critical of myself for my weaknesses or mistakes.	I don't have any thoughtssd of killing myself.	I don't cry any more than usual.	I am slightly more irritated now than usual.	I am less interested in othe people than I used to be.	I put off making decisions more than I used to.	I believe that I look ugly.	It takes an extra effort to get started at doing something.	I don't sleep as well as I used to.	I don't get more tired than usual.	My appetite is no worse than usual.	I have lost more than five pounds.	I am trying to loose weight.	I am no more worried about my health than usual.	I have not noticed any recent change in my interest in sex.	somewhat	somewhat	moderately so	moderately so	somewhat	not at all	not at all	not at all	very much so	very much so	somewhat	moderately so	moderately so
2019-07-02 22:02:18	barbara.kuroishi@gmail.com	agree with informed consent form	29	woman.	female	homosexual	I live with my family.	No.	Yes.	Yes.	Academic Association	Yes.	Yes, before entering medical school and I am still under treatment	Yes	I don't feel sad.	I am not particulary dicouraged about the future	I feel I have failed more than the average person	I don't get any real satisfaction out of anything anymore	I feel guilty a good part of the time.	I don't feel I am being punished.	I hate myself.	I am critical of myself for my weaknesses or mistakes.	I have thoughts of killing myself, but I would not carry them out..	I don't cry any more than usual.	I am no more irritated by things than I ever am.	I have lost most of the interest in other people.	I have greater difficulty in making decisions than before.	I believe that I look ugly.	I have to push myself very hard to do any thing.	I don't sleep as well as I used to.	I am too tired to do anything.	My appetite is much worse now.	I haven't lost much weight, if any, lately.	I am trying to loose weight.	I am no more worried about my health than usual.	I am much less interested in sex now.	somewhat	not at all	moderately so	moderately so	somewhat	moderately so	moderately so	not at all	somewhat	moderately so	not at all	somewhat	not at all
2019-07-02 22:05:22	lucas.1401@yahoo.com.br	agree with informed consent form	20	man.	male	homosexual	I live with my family.	No.	Yes.	No	Sports association.	No.	No, I have never been under treatment.	No	I don't feel sad.	I am not particulary dicouraged about the future	I do not feel like a failure	I don't enjoy things the way I used to	I don't feel particularly guilty	I don't feel I am being punished.	I don't feel disappointed in myself.	I am critical of myself for my weaknesses or mistakes.	I don't have any thoughtssd of killing myself.	I don't cry any more than usual.	I am slightly more irritated now than usual.	I have not lost interest in other people.	I put off making decisions more than I used to.	I don't feel that I look any worse than I used to.	I can work about as well as before.	I don't sleep as well as I used to.	I get tired more easily than I used to.	My appetite is not as good as it used to be.	I haven't lost much weight, if any, lately.	I am not trying to loose weight.	I am no more worried about my health than usual.	I have not noticed any recent change in my interest in sex.	somewhat	somewhat	somewhat	not at all	somewhat	somewhat	somewhat	somewhat	moderately so	somewhat	somewhat	somewhat	somewhat
2019-07-02 22:09:37	pedroandradeyoung@hotmail.com	agree with informed consent form	22	man.	male	bisexual	I live with relatives.	No.	Yes.	No	Sports association.	No.	No, I have never been under treatment.	No	I feel sad.	I am not particulary dicouraged about the future	I do not feel like a failure	I don't enjoy things the way I used to	I feel guilty a good part of the time.	I expect to be punished.	I am disappointed in myself.	I am critical of myself for my weaknesses or mistakes.	I don't have any thoughtssd of killing myself.	I cry more now than I used to.	I feeld irritated all the time now.	I have lost most of the interest in other people.	I put off making decisions more than I used to.	I am worried that I am looking old or unattractive.	I have to push myself very hard to do any thing.	I don't sleep as well as I used to.	I get tired more easily than I used to.	My appetite is no worse than usual.	I haven't lost much weight, if any, lately.	I am not trying to loose weight.	I am no more worried about my health than usual.	I am less interested in sex than I used to be.	not at all	somewhat	very much so	somewhat	somewhat	moderately so	very much so	not at all	moderately so	somewhat	somewhat	very much so	moderately so
2019-07-02 22:15:57	joaopontokatsumata@gmail.com	agree with informed consent form	22	man.	male	homosexual	I live alone.	No.	Yes.	No	No	No.	No, I have never been under treatment.	No	I don't feel sad.	I am not particulary dicouraged about the future	I do not feel like a failure	I get as much satisfaction out of things as I used to	I don't feel particularly guilty	I don't feel I am being punished.	I don't feel disappointed in myself.	I am critical of myself for my weaknesses or mistakes.	I don't have any thoughtssd of killing myself.	I don't cry any more than usual.	I am no more irritated by things than I ever am.	I am less interested in othe people than I used to be.	I put off making decisions more than I used to.	I don't feel that I look any worse than I used to.	I can work about as well as before.	I can sleep as well as usual.	I get tired more easily than I used to.	My appetite is no worse than usual.	I haven't lost much weight, if any, lately.	I am not trying to loose weight.	I am no more worried about my health than usual.	I have not noticed any recent change in my interest in sex.	very much so	moderately so	not at all	not at all	very much so	not at all	not at all	moderately so	not at all	very much so	moderately so	not at all	not at all
2019-07-02 22:19:22	marlousvgl@gmail.com	agree with informed consent form	30	man.	male	homosexual	I live alone.	No.	No.	No	No	No.	Yes, before entering medical school and I finished before medical school	No	I feel sad.	I feel I have nothing to look forward to	I feel I have failed more than the average person	I get as much satisfaction out of things as I used to	I feel guilty all the time.	I expect to be punished.	I am disappointed in myself.	I am critical of myself for my weaknesses or mistakes.	I have thoughts of killing myself, but I would not carry them out..	I used to be able to cry, but now I can't cry even though I want to.	I am slightly more irritated now than usual.	I am less interested in othe people than I used to be.	I have greater difficulty in making decisions than before.	I don't feel that I look any worse than I used to.	It takes an extra effort to get started at doing something.	I don't sleep as well as I used to.	I get tired more easily than I used to.	My appetite is no worse than usual.	I haven't lost much weight, if any, lately.	I am trying to loose weight.	I am no more worried about my health than usual.	I am less interested in sex than I used to be.	somewhat	somewhat	somewhat	not at all	not at all	somewhat	somewhat	not at all	somewhat	not at all	not at all	somewhat	not at all
2019-07-02 22:36:55	joaozornio@gmail.com	agree with informed consent form	22	man.	male	homosexual	I live with relatives.	No.	No.	No	No	No.	Yes, I started after entering medical school and I am still under treatment	No	I don't feel sad.	I am not particulary dicouraged about the future	I do not feel like a failure	I don't enjoy things the way I used to	I feel guilty all the time.	I feel I am being punished.	I don't feel disappointed in myself.	I am critical of myself for my weaknesses or mistakes.	I have thoughts of killing myself, but I would not carry them out..	I don't cry any more than usual.	I am slightly more irritated now than usual.	I am less interested in othe people than I used to be.	I put off making decisions more than I used to.	I am worried that I am looking old or unattractive.	It takes an extra effort to get started at doing something.	I can sleep as well as usual.	I get tired more easily than I used to.	My appetite is no worse than usual.	I haven't lost much weight, if any, lately.	I am not trying to loose weight.	I am no more worried about my health than usual.	I am less interested in sex than I used to be.	somewhat	somewhat	moderately so	not at all	somewhat	somewhat	somewhat	somewhat	moderately so	not at all	somewhat	somewhat	somewhat
2019-07-03 14:20:16	nick.futema@gmail.com	agree with informed consent form	21	woman.	female	bisexual	I live with my family.	No.	Yes.	No	Sports association.	No.	Yes, before entering medical school and I am still under treatment	No	I don't feel sad.	I am not particulary dicouraged about the future	I do not feel like a failure	I don't enjoy things the way I used to	I feel guilty a good part of the time.	I feel I may be punished.	I am disappointed in myself.	I am critical of myself for my weaknesses or mistakes.	I don't have any thoughtssd of killing myself.	I don't cry any more than usual.	I am slightly more irritated now than usual.	I have not lost interest in other people.	I put off making decisions more than I used to.	I don't feel that I look any worse than I used to.	It takes an extra effort to get started at doing something.	I don't sleep as well as I used to.	I get tired more easily than I used to.	My appetite is no worse than usual.	I haven't lost much weight, if any, lately.	I am not trying to loose weight.	I am worried about physical problems such as aches and pains, or upset stomach, or constipation,	I have not noticed any recent change in my interest in sex.	somewhat	not at all	somewhat	somewhat	not at all	moderately so	moderately so	not at all	moderately so	somewhat	somewhat	moderately so	moderately so
2019-07-03 20:14:51	defernandes@unifesp.br	agree with informed consent form	28	man.	male	homosexual	I live alone.	No.	Yes.	Yes.	No	No.	No, I have never been under treatment.	No	I don't feel sad.	I am not particulary dicouraged about the future	I do not feel like a failure	I get as much satisfaction out of things as I used to	I don't feel particularly guilty	I don't feel I am being punished.	I don't feel disappointed in myself.	I am critical of myself for my weaknesses or mistakes.	I don't have any thoughtssd of killing myself.	I don't cry any more than usual.	I am slightly more irritated now than usual.	I am less interested in othe people than I used to be.	I make decisions about as well as I ever could	I don't feel that I look any worse than I used to.	I can work about as well as before.	I can sleep as well as usual.	I get tired more easily than I used to.	My appetite is no worse than usual.	I have lost more than five pounds.	I am trying to loose weight.	I am worried about physical problems such as aches and pains, or upset stomach, or constipation,	I am less interested in sex than I used to be.	somewhat	somewhat	moderately so	not at all	moderately so	not at all	not at all	somewhat	somewhat	moderately so	somewhat	not at all	somewhat
2019-07-03 20:21:10	ana.mnobre@hotmail.com	agree with informed consent form	21	woman.	female	homosexual	I live alone.	No.	Yes.	No	Academic Association, IFMSA (International Federation of Medical Students’ Association), Education or other committe	No.	Yes, before entering medical school and I finished before medical school	No	I don't feel sad.	I am not particulary dicouraged about the future	I do not feel like a failure	I don't enjoy things the way I used to	I feel guilty a good part of the time.	I don't feel I am being punished.	I am disappointed in myself.	I am critical of myself for my weaknesses or mistakes.	I don't have any thoughtssd of killing myself.	I cry more now than I used to.	I am slightly more irritated now than usual.	I am less interested in othe people than I used to be.	I put off making decisions more than I used to.	I am worried that I am looking old or unattractive.	It takes an extra effort to get started at doing something.	I don't sleep as well as I used to.	I get tired more easily than I used to.	My appetite is no worse than usual.	I haven't lost much weight, if any, lately.	I am not trying to loose weight.	I am no more worried about my health than usual.	I am less interested in sex than I used to be.	somewhat	somewhat	moderately so	not at all	somewhat	somewhat	moderately so	not at all	moderately so	moderately so	somewhat	somewhat	moderately so
2019-07-03 22:37:51	renatartc@usp.br	agree with informed consent form	28	woman.	female	bisexual	I live alone.	No.	Yes.	No	No	Yes.	Yes, before entering medical school and I am still under treatment	No	I don't feel sad.	I am not particulary dicouraged about the future	I feel I am a complete failure as a person	I don't enjoy things the way I used to	I feel guilty most of the time.	I don't feel I am being punished.	I am disappointed in myself.	I blame myself all the time for my faults.	I have thoughts of killing myself, but I would not carry them out..	I don't cry any more than usual.	I am no more irritated by things than I ever am.	I am less interested in othe people than I used to be.	I put off making decisions more than I used to.	I am worried that I am looking old or unattractive.	It takes an extra effort to get started at doing something.	I wake up 1-2 hours earlier than usual and find it hard to get back to sleep.	I get tired more easily than I used to.	My appetite is much worse now.	I haven't lost much weight, if any, lately.	I am trying to loose weight.	I am worried about physical problems such as aches and pains, or upset stomach, or constipation,	I am less interested in sex than I used to be.	somewhat	not at all	somewhat	somewhat	not at all	not at all	somewhat	not at all	moderately so	moderately so	not at all	somewhat	somewhat
2019-07-03 23:50:29	edugirao4@gmail.com	agree with informed consent form	19	man.	male	homosexual	I live with my family.	No.	No.	Yes.	No	Yes.	Yes, I started after entering medical school and I am still under treatment	Yes	Estou sempre triste e No consigo sair disto.	I feel dicouraged about the future	I feel I have failed more than the average person	I don't enjoy things the way I used to	I feel guilty most of the time.	I feel I may be punished.	I am disgusted with myself.	I blame myself all the time for my faults.	I have thoughts of killing myself, but I would not carry them out..	I cry more now than I used to.	I feeld irritated all the time now.	I am less interested in othe people than I used to be.	I make decisions about as well as I ever could	I am worried that I am looking old or unattractive.	I have to push myself very hard to do any thing.	I can sleep as well as usual.	I get tired more easily than I used to.	My appetite is no worse than usual.	I haven't lost much weight, if any, lately.	I am not trying to loose weight.	I am no more worried about my health than usual.	I have not noticed any recent change in my interest in sex.	not at all	somewhat	very much so	moderately so	not at all	very much so	moderately so	somewhat	moderately so	somewhat	somewhat	moderately so	moderately so
2019-07-04 15:18:07	alternativomiwa@gmail.com	agree with informed consent form	21	woman.	female	bisexual	I live in university housing	No.	No.	No	Sports association.	Yes.	Yes, before entering medical school and I am still under treatment	Yes	I don't feel sad.	I am not particulary dicouraged about the future	I do not feel like a failure	I don't enjoy things the way I used to	I feel guilty a good part of the time.	I don't feel I am being punished.	I am disappointed in myself.	I blame myself all the time for my faults.	I don't have any thoughtssd of killing myself.	I cry more now than I used to.	I am no more irritated by things than I ever am.	I am less interested in othe people than I used to be.	I can't make decisions at all anymore	I don't feel that I look any worse than I used to.	It takes an extra effort to get started at doing something.	I don't sleep as well as I used to.	I get tired more easily than I used to.	My appetite is no worse than usual.	I haven't lost much weight, if any, lately.	I am trying to loose weight.	I am worried about physical problems such as aches and pains, or upset stomach, or constipation,	I am much less interested in sex now.	somewhat	moderately so	somewhat	not at all	moderately so	not at all	somewhat	somewhat	somewhat	moderately so	somewhat	somewhat	somewhat
2019-07-05 13:56:02	fesantha@gmail.com	agree with informed consent form	25	man.	male	homosexual	I live with my family.	No.	No.	No	No	Yes.	Yes, iniciei depois de ingressar na universidade/faculdade, e No sigo em tratamento.	No	I don't feel sad.	I am not particulary dicouraged about the future	I do not feel like a failure	I don't enjoy things the way I used to	I don't feel particularly guilty	I expect to be punished.	I don't feel disappointed in myself.	I am critical of myself for my weaknesses or mistakes.	I don't have any thoughtssd of killing myself.	I don't cry any more than usual.	I am no more irritated by things than I ever am.	I have lost most of the interest in other people.	I put off making decisions more than I used to.	I am worried that I am looking old or unattractive.	It takes an extra effort to get started at doing something.	I don't sleep as well as I used to.	I get tired from doing almost anything.	My appetite is no worse than usual.	I haven't lost much weight, if any, lately.	I am not trying to loose weight.	I am worried about physical problems such as aches and pains, or upset stomach, or constipation,	I am much less interested in sex now.	moderately so	somewhat	moderately so	not at all	very much so	somewhat	somewhat	not at all	very much so	very much so	somewhat	somewhat	somewhat
2019-07-05 17:42:41	matheus.um@hotmail.com	agree with informed consent form	22	man.	male	homosexual	I live in university housing	No.	Yes.	Yes.	Academic Association, DENEM (Direção Executiva Nacional dos Estudantes de Medicina), Diretório Central dos Estudantes (DCE)	Yes.	Yes, iniciei depois de ingressar na universidade/faculdade, e No sigo em tratamento.	Yes	I don't feel sad.	I am not particulary dicouraged about the future	I do not feel like a failure	I get as much satisfaction out of things as I used to	I don't feel particularly guilty	I don't feel I am being punished.	I don't feel disappointed in myself.	I am critical of myself for my weaknesses or mistakes.	I don't have any thoughtssd of killing myself.	I don't cry any more than usual.	I am no more irritated by things than I ever am.	I have not lost interest in other people.	I make decisions about as well as I ever could	I feel that there are permanent changes in my appearence that make me look unattractive.	I can work about as well as before.	I can sleep as well as usual.	I get tired more easily than I used to.	My appetite is no worse than usual.	I haven't lost much weight, if any, lately.	I am not trying to loose weight.	I am no more worried about my health than usual.	I have not noticed any recent change in my interest in sex.	somewhat	somewhat	not at all	not at all	moderately so	not at all	not at all	somewhat	somewhat	moderately so	somewhat	not at all	not at all
2019-07-10 21:27:56	anagabrielasfontana@gmail.com	agree with informed consent form	31	woman.	female	bisexual	I live alone.	Yes.	No.	No	Other	No.	Yes, I started after entering medical school and I am still under treatment	No	I feel sad.	I am not particulary dicouraged about the future	I do not feel like a failure	I don't enjoy things the way I used to	I feel guilty a good part of the time.	I feel I may be punished.	I don't feel disappointed in myself.	I blame myself all the time for my faults.	I have thoughts of killing myself, but I would not carry them out..	I cry more now than I used to.	I am no more irritated by things than I ever am.	I am less interested in othe people than I used to be.	I put off making decisions more than I used to.	I am worried that I am looking old or unattractive.	It takes an extra effort to get started at doing something.	I don't sleep as well as I used to.	I get tired more easily than I used to.	My appetite is not as good as it used to be.	I haven't lost much weight, if any, lately.	I am not trying to loose weight.	I am no more worried about my health than usual.	I have not noticed any recent change in my interest in sex.	moderately so	somewhat	somewhat	not at all	somewhat	not at all	somewhat	not at all	somewhat	very much so	somewhat	somewhat	not at all
2019-07-10 22:52:15	brenno.osama@gmail.com	agree with informed consent form	24	man.	male	homosexual	I live alone.	No.	Yes.	Yes.	Other	Yes.	Yes, I started after entering medical school and I am still under treatment	Yes	I feel sad.	I feel I have nothing to look forward to	I do not feel like a failure	I don't enjoy things the way I used to	I feel guilty a good part of the time.	I feel I may be punished.	I am disappointed in myself.	I am critical of myself for my weaknesses or mistakes.	I would like to kill myself.	I cry more now than I used to.	I am slightly more irritated now than usual.	I have lost most of the interest in other people.	I put off making decisions more than I used to.	I believe that I look ugly.	It takes an extra effort to get started at doing something.	I don't sleep as well as I used to.	I get tired from doing almost anything.	My appetite is no worse than usual.	I haven't lost much weight, if any, lately.	I am not trying to loose weight.	I am worried about physical problems such as aches and pains, or upset stomach, or constipation,	I have not noticed any recent change in my interest in sex.	somewhat	somewhat	moderately so	moderately so	moderately so	very much so	very much so	not at all	very much so	moderately so	somewhat	moderately so	very much so
2019-07-10 23:10:48	pellosohenrique@gmail.com	agree with informed consent form	23	man.	male	homosexual	I live with friends or colleages.	No.	No.	No	No	Yes.	Yes, before entering medical school and I am still under treatment, Yes, I started before entering medical school and stoped the treatment after entering medical school	Yes	I don't feel sad.	I am not particulary dicouraged about the future	I do not feel like a failure	I don't enjoy things the way I used to	I feel guilty a good part of the time.	I feel I am being punished.	I am disappointed in myself.	I blame myself all the time for my faults.	I don't have any thoughtssd of killing myself.	I cry more now than I used to.	I am slightly more irritated now than usual.	I am less interested in othe people than I used to be.	I have greater difficulty in making decisions than before.	I am worried that I am looking old or unattractive.	It takes an extra effort to get started at doing something.	I don't sleep as well as I used to.	I get tired from doing almost anything.	My appetite is no worse than usual.	I haven't lost much weight, if any, lately.	I am trying to loose weight.	I am worried about physical problems such as aches and pains, or upset stomach, or constipation,	I am less interested in sex than I used to be.	moderately so	not at all	somewhat	somewhat	somewhat	moderately so	very much so	somewhat	moderately so	somewhat	somewhat	moderately so	somewhat
2019-07-10 23:46:26	carneiro.ian@gmail.com	agree with informed consent form	19	man.	male	homosexual	I live alone.	No.	Yes.	No	Academic Association	No.	Yes, before entering medical school and I finished before medical school	No	I feel sad.	I feel dicouraged about the future	I feel I have failed more than the average person	I don't enjoy things the way I used to	I feel guilty most of the time.	I feel I may be punished.	I am disgusted with myself.	I blame myself all the time for my faults.	I don't have any thoughtssd of killing myself.	I don't cry any more than usual.	I am slightly more irritated now than usual.	I am less interested in othe people than I used to be.	I make decisions about as well as I ever could	I am worried that I am looking old or unattractive.	I have to push myself very hard to do any thing.	I can sleep as well as usual.	I get tired from doing almost anything.	My appetite is no worse than usual.	I haven't lost much weight, if any, lately.	I am trying to loose weight.	I am very worried about physical problems, and it's hard to think of much else.	I have not noticed any recent change in my interest in sex.	somewhat	somewhat	somewhat	somewhat	moderately so	not at all	very much so	somewhat	somewhat	moderately so	not at all	somewhat	not at all
2019-07-11 10:12:51	douglas.bruno@edu.famerp.br	agree with informed consent form	22	man.	male	bisexual	I live with friends or colleages.	No.	Yes.	No	Academic Association, IFMSA (International Federation of Medical Students’ Association), Education or other committe	No.	Yes, before entering medical school and I finished before medical school	No	I feel sad.	I feel dicouraged about the future	I feel I have failed more than the average person	I don't enjoy things the way I used to	I don't feel particularly guilty	I don't feel I am being punished.	I don't feel disappointed in myself.	I am critical of myself for my weaknesses or mistakes.	I don't have any thoughtssd of killing myself.	I don't cry any more than usual.	I am no more irritated by things than I ever am.	I am less interested in othe people than I used to be.	I make decisions about as well as I ever could	I feel that there are permanent changes in my appearence that make me look unattractive.	It takes an extra effort to get started at doing something.	I don't sleep as well as I used to.	I am too tired to do anything.	My appetite is no worse than usual.	I haven't lost much weight, if any, lately.	I am not trying to loose weight.	I am worried about physical problems such as aches and pains, or upset stomach, or constipation,	I have not noticed any recent change in my interest in sex.	very much so	moderately so	moderately so	somewhat	somewhat	somewhat	somewhat	somewhat	somewhat	moderately so	somewhat	somewhat	moderately so
2019-07-11 15:46:38	alice.titto@hotmail.com	agree with informed consent form	23	woman.	female	bisexual	I live with friends or colleages.	No.	Yes.	Yes.	No	Yes.	Yes, before entering medical school and I am still under treatment	Yes	I don't feel sad.	I am not particulary dicouraged about the future	I feel I have failed more than the average person	I get as much satisfaction out of things as I used to	I don't feel particularly guilty	I don't feel I am being punished.	I don't feel disappointed in myself.	I blame myself all the time for my faults.	I have thoughts of killing myself, but I would not carry them out..	I cry more now than I used to.	I am slightly more irritated now than usual.	I have not lost interest in other people.	I put off making decisions more than I used to.	I don't feel that I look any worse than I used to.	It takes an extra effort to get started at doing something.	I don't sleep as well as I used to.	I get tired more easily than I used to.	My appetite is no worse than usual.	I haven't lost much weight, if any, lately.	I am trying to loose weight.	I am no more worried about my health than usual.	I have not noticed any recent change in my interest in sex.	moderately so	very much so	somewhat	not at all	very much so	not at all	somewhat	moderately so	somewhat	very much so	somewhat	somewhat	not at all
2019-07-12 10:49:19	leticia.neves98@gmail.com	agree with informed consent form	20	woman.	female	bisexual	I live alone.	No.	Yes.	No	Academic Association	No.	No, I have never been under treatment.	No	I don't feel sad.	I am not particulary dicouraged about the future	I do not feel like a failure	I don't enjoy things the way I used to	I feel guilty a good part of the time.	I don't feel I am being punished.	I am disappointed in myself.	I am critical of myself for my weaknesses or mistakes.	I don't have any thoughtssd of killing myself.	I cry more now than I used to.	I am no more irritated by things than I ever am.	I am less interested in othe people than I used to be.	I put off making decisions more than I used to.	I don't feel that I look any worse than I used to.	It takes an extra effort to get started at doing something.	I don't sleep as well as I used to.	I get tired more easily than I used to.	My appetite is not as good as it used to be.	I haven't lost much weight, if any, lately.	I am not trying to loose weight.	I am worried about physical problems such as aches and pains, or upset stomach, or constipation,	I have not noticed any recent change in my interest in sex.	moderately so	moderately so	somewhat	somewhat	moderately so	not at all	somewhat	moderately so	somewhat	moderately so	somewhat	somewhat	not at all
2019-07-15 21:25:16	ligia.thomeu@gmail.com	agree with informed consent form	27	woman.	female	bisexual	I live with my family.	Yes.	Yes.	No	Academic Association, Other	Yes.	Yes, I started after entering medical school and I am still under treatment	Yes	I feel sad.	I am not particulary dicouraged about the future	I do not feel like a failure	I don't enjoy things the way I used to	I feel guilty a good part of the time.	I feel I am being punished.	I am disappointed in myself.	I am critical of myself for my weaknesses or mistakes.	I have thoughts of killing myself, but I would not carry them out..	I cry more now than I used to.	I feeld irritated all the time now.	I have lost most of the interest in other people.	I have greater difficulty in making decisions than before.	I believe that I look ugly.	It takes an extra effort to get started at doing something.	I don't sleep as well as I used to.	I get tired from doing almost anything.	My appetite is no worse than usual.	I haven't lost much weight, if any, lately.	I am trying to loose weight.	I am no more worried about my health than usual.	I am much less interested in sex now.	somewhat	somewhat	moderately so	moderately so	somewhat	somewhat	not at all	not at all	moderately so	not at all	not at all	moderately so	moderately so
2019-07-15 21:49:06	zevitorvc@hotmail.com	agree with informed consent form	23	man.	male	homosexual	I live alone.	No.	Yes.	Yes.	Academic Association, DENEM (Direção Executiva Nacional dos Estudantes de Medicina)	Yes.	Yes, before entering medical school and I am still under treatment	Yes	Estou sempre triste e No consigo sair disto.	I feel that the future is hopeless and that things cannot improve	I feel I am a complete failure as a person	I don't get any real satisfaction out of anything anymore	I feel guilty most of the time.	I don't feel I am being punished.	I am disgusted with myself.	I blame myself for everything bad that happens.	I would like to kill myself.	I used to be able to cry, but now I can't cry even though I want to.	I am no more irritated by things than I ever am.	I have lost most of the interest in other people.	I have greater difficulty in making decisions than before.	I believe that I look ugly.	I have to push myself very hard to do any thing.	I don't sleep as well as I used to.	I get tired from doing almost anything.	My appetite is much worse now.	I haven't lost much weight, if any, lately.	I am not trying to loose weight.	I am very worried about physical problems, and it's hard to think of much else.	I am much less interested in sex now.	moderately so	very much so	not at all	very much so	somewhat	moderately so	very much so	not at all	somewhat	moderately so	not at all	somewhat	not at all
2019-07-15 22:09:35	gabrieldias.epm@gmail.com	agree with informed consent form	24	man.	male	homosexual	I live in university housing	No.	Yes.	Yes.	Sports association.	Yes.	Yes, I started after entering medical school and I am still under treatment	Yes	I don't feel sad.	I am not particulary dicouraged about the future	I do not feel like a failure	I don't enjoy things the way I used to	I feel guilty a good part of the time.	I feel I may be punished.	I don't feel disappointed in myself.	I don't feel I am any worse than anybody else.	I don't have any thoughtssd of killing myself.	I don't cry any more than usual.	I am slightly more irritated now than usual.	I am less interested in othe people than I used to be.	I put off making decisions more than I used to.	I don't feel that I look any worse than I used to.	It takes an extra effort to get started at doing something.	I wake up 1-2 hours earlier than usual and find it hard to get back to sleep.	I get tired from doing almost anything.	My appetite is no worse than usual.	I haven't lost much weight, if any, lately.	I am not trying to loose weight.	I am no more worried about my health than usual.	I have not noticed any recent change in my interest in sex.	moderately so	somewhat	somewhat	not at all	moderately so	not at all	somewhat	not at all	somewhat	not at all	somewhat	not at all	somewhat
2019-07-15 22:40:42	giovanna.acapella@gmail.com	agree with informed consent form	20	woman.	female	homosexual	I live alone.	No.	Yes.	Yes.	No	Yes.	Yes, I started after entering medical school and I am still under treatment	Yes	I feel sad.	I am not particulary dicouraged about the future	I do not feel like a failure	I don't enjoy things the way I used to	I feel guilty a good part of the time.	I expect to be punished.	I am disgusted with myself.	I am critical of myself for my weaknesses or mistakes.	I have thoughts of killing myself, but I would not carry them out..	I don't cry any more than usual.	I feeld irritated all the time now.	I am less interested in othe people than I used to be.	I have greater difficulty in making decisions than before.	I am worried that I am looking old or unattractive.	It takes an extra effort to get started at doing something.	I don't sleep as well as I used to.	I get tired more easily than I used to.	My appetite is no worse than usual.	I haven't lost much weight, if any, lately.	I am trying to loose weight.	I am worried about physical problems such as aches and pains, or upset stomach, or constipation,	I am much less interested in sex now.	not at all	somewhat	moderately so	somewhat	somewhat	moderately so	somewhat	not at all	very much so	somewhat	somewhat	very much so	moderately so
2019-07-15 22:53:09	gabrielly.nascimento@usp.br	agree with informed consent form	22	woman.	female	bisexual	I live with friends or colleages.	Yes.	Yes.	Yes.	Academic Association, Education or other committe	Yes.	Yes, I started after entering medical school and I am still under treatment	No	I don't feel sad.	I am not particulary dicouraged about the future	I do not feel like a failure	I don't enjoy things the way I used to	I feel guilty all the time.	I expect to be punished.	I am disappointed in myself.	I blame myself all the time for my faults.	I have thoughts of killing myself, but I would not carry them out..	I used to be able to cry, but now I can't cry even though I want to.	I feeld irritated all the time now.	I have lost most of the interest in other people.	I have greater difficulty in making decisions than before.	I believe that I look ugly.	I have to push myself very hard to do any thing.	I don't sleep as well as I used to.	I am too tired to do anything.	My appetite is much worse now.	I haven't lost much weight, if any, lately.	I am trying to loose weight.	I am very worried about physical problems, and it's hard to think of much else.	I am much less interested in sex now.	somewhat	somewhat	moderately so	somewhat	somewhat	somewhat	very much so	somewhat	moderately so	somewhat	somewhat	moderately so	moderately so
2019-07-15 22:59:05	joaoassumpcao@usp.br	agree with informed consent form	19	man.	male	homosexual	I live with friends or colleages.	Yes.	No.	No	No	No.	Yes, before entering medical school and I finished before medical school	No	I feel sad.	I am not particulary dicouraged about the future	I do not feel like a failure	I don't enjoy things the way I used to	I don't feel particularly guilty	I don't feel I am being punished.	I am disappointed in myself.	I blame myself all the time for my faults.	I don't have any thoughtssd of killing myself.	I used to be able to cry, but now I can't cry even though I want to.	I am slightly more irritated now than usual.	I am less interested in othe people than I used to be.	I put off making decisions more than I used to.	I believe that I look ugly.	I have to push myself very hard to do any thing.	I don't sleep as well as I used to.	I get tired from doing almost anything.	My appetite is no worse than usual.	I haven't lost much weight, if any, lately.	I am not trying to loose weight.	I am worried about physical problems such as aches and pains, or upset stomach, or constipation,	I have not noticed any recent change in my interest in sex.	not at all	not at all	moderately so	not at all	not at all	somewhat	very much so	not at all	moderately so	somewhat	not at all	somewhat	somewhat
2019-07-15 23:19:29	luana.queiroz@usp.br	agree with informed consent form	20	woman.	female	homosexual	I live alone.	No.	Yes.	No	Academic Association, DENEM (Direção Executiva Nacional dos Estudantes de Medicina)	Yes.	No, I have never been under treatment.	No	I feel sad.	I feel dicouraged about the future	I feel I have failed more than the average person	I don't enjoy things the way I used to	I feel guilty a good part of the time.	I don't feel I am being punished.	I am disappointed in myself.	I blame myself all the time for my faults.	I don't have any thoughtssd of killing myself.	I cry more now than I used to.	I feeld irritated all the time now.	I have not lost interest in other people.	I have greater difficulty in making decisions than before.	I feel that there are permanent changes in my appearence that make me look unattractive.	I have to push myself very hard to do any thing.	I don't sleep as well as I used to.	I get tired from doing almost anything.	My appetite is no worse than usual.	I haven't lost much weight, if any, lately.	I am trying to loose weight.	I am no more worried about my health than usual.	I have not noticed any recent change in my interest in sex.	not at all	somewhat	very much so	very much so	somewhat	moderately so	very much so	not at all	very much so	moderately so	not at all	moderately so	very much so
2019-07-15 23:47:08	rafael.pinheiro.epm@gmail.com	agree with informed consent form	23	man.	male	homosexual	I live in university housing	No.	Yes.	Yes.	Sports association., Education or other committe	Yes.	Yes, I started after entering medical school and I am still under treatment	No	I feel sad.	I am not particulary dicouraged about the future	I do not feel like a failure	I don't enjoy things the way I used to	I don't feel particularly guilty	I don't feel I am being punished.	I don't feel disappointed in myself.	I am critical of myself for my weaknesses or mistakes.	I don't have any thoughtssd of killing myself.	I don't cry any more than usual.	I am no more irritated by things than I ever am.	I am less interested in othe people than I used to be.	I put off making decisions more than I used to.	I am worried that I am looking old or unattractive.	It takes an extra effort to get started at doing something.	I can sleep as well as usual.	I get tired more easily than I used to.	My appetite is not as good as it used to be.	I haven't lost much weight, if any, lately.	I am not trying to loose weight.	I am no more worried about my health than usual.	I am much less interested in sex now.	moderately so	moderately so	somewhat	not at all	very much so	not at all	not at all	somewhat	somewhat	moderately so	moderately so	somewhat	not at all
2019-07-16 07:54:20	mtsgcs@gmail.com	agree with informed consent form	24	man.	male	homosexual	I live alone.	Yes.	Yes.	Yes.	Academic Association	No.	Yes, before entering medical school and I finished before medical school	No	I feel sad.	I am not particulary dicouraged about the future	I feel I have failed more than the average person	I am dissastisfied or bored with everything	I feel guilty all the time.	I don't feel I am being punished.	I am disappointed in myself.	I blame myself all the time for my faults.	I have thoughts of killing myself, but I would not carry them out..	I used to be able to cry, but now I can't cry even though I want to.	I am slightly more irritated now than usual.	I have lost most of the interest in other people.	I put off making decisions more than I used to.	I believe that I look ugly.	It takes an extra effort to get started at doing something.	I don't sleep as well as I used to.	I get tired from doing almost anything.	My appetite is no worse than usual.	I have lost more than five pounds.	I am trying to loose weight.	I am no more worried about my health than usual.	I am less interested in sex than I used to be.	somewhat	somewhat	moderately so	somewhat	not at all	somewhat	somewhat	not at all	very much so	somewhat	not at all	very much so	moderately so
2019-07-16 08:07:41	bianca_rolim@hotmail.com	agree with informed consent form	22	woman.	female	bisexual	I live alone.	No.	No.	No	Academic Association	Yes.	Yes, I started after entering medical school and I am still under treatment	Yes	I feel sad.	I feel dicouraged about the future	I do not feel like a failure	I don't enjoy things the way I used to	I feel guilty a good part of the time.	I don't feel I am being punished.	I am disappointed in myself.	I am critical of myself for my weaknesses or mistakes.	I have thoughts of killing myself, but I would not carry them out..	I used to be able to cry, but now I can't cry even though I want to.	I am no more irritated by things than I ever am.	I have not lost interest in other people.	I put off making decisions more than I used to.	I don't feel that I look any worse than I used to.	It takes an extra effort to get started at doing something.	I don't sleep as well as I used to.	I get tired more easily than I used to.	My appetite is no worse than usual.	I haven't lost much weight, if any, lately.	I am not trying to loose weight.	I am no more worried about my health than usual.	I have not noticed any recent change in my interest in sex.	somewhat	somewhat	moderately so	somewhat	somewhat	somewhat	somewhat	somewhat	moderately so	moderately so	somewhat	moderately so	somewhat
2019-07-16 08:24:17	horacioleiteferreira@gmail.com	agree with informed consent form	24	man.	male	homosexual	I live with my family.	No.	Yes.	Yes.	Academic Association	Yes.	Yes, iniciei depois de ingressar na universidade/faculdade, e No sigo em tratamento.	No	I don't feel sad.	I am not particulary dicouraged about the future	I do not feel like a failure	I get as much satisfaction out of things as I used to	I don't feel particularly guilty	I don't feel I am being punished.	I don't feel disappointed in myself.	I don't feel I am any worse than anybody else.	I don't have any thoughtssd of killing myself.	I don't cry any more than usual.	I am no more irritated by things than I ever am.	I have not lost interest in other people.	I have greater difficulty in making decisions than before.	I don't feel that I look any worse than I used to.	It takes an extra effort to get started at doing something.	I don't sleep as well as I used to.	I get tired more easily than I used to.	My appetite is no worse than usual.	I haven't lost much weight, if any, lately.	I am not trying to loose weight.	I am no more worried about my health than usual.	I am less interested in sex than I used to be.	moderately so	moderately so	somewhat	not at all	moderately so	not at all	somewhat	somewhat	somewhat	moderately so	moderately so	somewhat	not at all
2019-07-16 11:11:26	maclfigueroa@hotmail.com	agree with informed consent form	20	woman.	female	bisexual	I live with friends or colleages.	No.	Yes.	No	Academic Association	No.	No, I have never been under treatment.	No	I don't feel sad.	I am not particulary dicouraged about the future	I do not feel like a failure	I get as much satisfaction out of things as I used to	I don't feel particularly guilty	I don't feel I am being punished.	I don't feel disappointed in myself.	I blame myself all the time for my faults.	I don't have any thoughtssd of killing myself.	I cry more now than I used to.	I am no more irritated by things than I ever am.	I have not lost interest in other people.	I make decisions about as well as I ever could	I don't feel that I look any worse than I used to.	It takes an extra effort to get started at doing something.	I don't sleep as well as I used to.	I get tired more easily than I used to.	My appetite is not as good as it used to be.	I haven't lost much weight, if any, lately.	I am not trying to loose weight.	I am no more worried about my health than usual.	I have not noticed any recent change in my interest in sex.	moderately so	moderately so	somewhat	not at all	moderately so	not at all	not at all	moderately so	moderately so	somewhat	moderately so	somewhat	somewhat
2019-07-16 12:15:22	vmduarte@usp.br	agree with informed consent form	20	man.	male	homosexual	I live with friends or colleages.	No.	Yes.	No	No	No.	Yes, before entering medical school and I am still under treatment	No	I don't feel sad.	I am not particulary dicouraged about the future	I do not feel like a failure	I get as much satisfaction out of things as I used to	I don't feel particularly guilty	I don't feel I am being punished.	I don't feel disappointed in myself.	I am critical of myself for my weaknesses or mistakes.	I don't have any thoughtssd of killing myself.	I don't cry any more than usual.	I am no more irritated by things than I ever am.	I am less interested in othe people than I used to be.	I make decisions about as well as I ever could	I don't feel that I look any worse than I used to.	I can work about as well as before.	I can sleep as well as usual.	I get tired more easily than I used to.	My appetite is no worse than usual.	I haven't lost much weight, if any, lately.	I am not trying to loose weight.	I am worried about physical problems such as aches and pains, or upset stomach, or constipation,	I have not noticed any recent change in my interest in sex.	moderately so	somewhat	not at all	not at all	moderately so	not at all	somewhat	somewhat	somewhat	somewhat	moderately so	not at all	not at all
2019-07-16 12:23:12	mauriciodutra@usp.br	agree with informed consent form	21	man.	male	homosexual	I live alone.	No.	Yes.	Yes.	Academic Association	No.	No, I have never been under treatment.	No	I feel sad.	I am not particulary dicouraged about the future	I do not feel like a failure	I get as much satisfaction out of things as I used to	I feel guilty a good part of the time.	I feel I may be punished.	I don't feel disappointed in myself.	I am critical of myself for my weaknesses or mistakes.	I don't have any thoughtssd of killing myself.	I don't cry any more than usual.	I am no more irritated by things than I ever am.	I am less interested in othe people than I used to be.	I make decisions about as well as I ever could	I don't feel that I look any worse than I used to.	It takes an extra effort to get started at doing something.	I can sleep as well as usual.	I get tired more easily than I used to.	My appetite is no worse than usual.	I haven't lost much weight, if any, lately.	I am not trying to loose weight.	I am no more worried about my health than usual.	I am less interested in sex than I used to be.	somewhat	somewhat	moderately so	somewhat	somewhat	somewhat	somewhat	somewhat	somewhat	somewhat	somewhat	somewhat	somewhat
2019-07-16 14:12:18	gipfranchi@gmail.com	agree with informed consent form	21	woman.	female	bisexual	I live with friends or colleages.	No.	Yes.	Yes.	Academic Association, Other	No.	No, I have never been under treatment.	No	I don't feel sad.	I am not particulary dicouraged about the future	I do not feel like a failure	I get as much satisfaction out of things as I used to	I don't feel particularly guilty	I feel I may be punished.	I don't feel disappointed in myself.	I am critical of myself for my weaknesses or mistakes.	I don't have any thoughtssd of killing myself.	I don't cry any more than usual.	I am slightly more irritated now than usual.	I have not lost interest in other people.	I make decisions about as well as I ever could	I don't feel that I look any worse than I used to.	I can work about as well as before.	I don't sleep as well as I used to.	I get tired more easily than I used to.	My appetite is no worse than usual.	I haven't lost much weight, if any, lately.	I am not trying to loose weight.	I am no more worried about my health than usual.	I have not noticed any recent change in my interest in sex.	moderately so	moderately so	somewhat	not at all	moderately so	not at all	moderately so	moderately so	somewhat	moderately so	moderately so	somewhat	somewhat
2019-07-16 18:26:41	chima@usp.br	agree with informed consent form	20	man.	male	homosexual	I live with friends or colleages.	No.	No.	Yes.	Sports association., Academic Association, Other	No.	Yes, I started before entering medical school and stoped the treatment after entering medical school	No	I don't feel sad.	I am not particulary dicouraged about the future	I do not feel like a failure	I don't enjoy things the way I used to	I don't feel particularly guilty	I don't feel I am being punished.	I don't feel disappointed in myself.	I am critical of myself for my weaknesses or mistakes.	I have thoughts of killing myself, but I would not carry them out..	I don't cry any more than usual.	I am slightly more irritated now than usual.	I have not lost interest in other people.	I make decisions about as well as I ever could	I don't feel that I look any worse than I used to.	It takes an extra effort to get started at doing something.	I can sleep as well as usual.	I get tired more easily than I used to.	My appetite is no worse than usual.	I haven't lost much weight, if any, lately.	I am not trying to loose weight.	I am no more worried about my health than usual.	I have not noticed any recent change in my interest in sex.	very much so	very much so	not at all	not at all	very much so	not at all	moderately so	very much so	somewhat	very much so	very much so	not at all	not at all
2019-07-16 19:34:57	thomas.dornelas@gmail.com	agree with informed consent form	22	man.	male	homosexual	I live alone.	Yes.	No.	Yes.	Other	No.	Yes, iniciei depois de ingressar na universidade/faculdade, e No sigo em tratamento.	No	I feel sad.	I am not particulary dicouraged about the future	I do not feel like a failure	I don't enjoy things the way I used to	I don't feel particularly guilty	I don't feel I am being punished.	I don't feel disappointed in myself.	I am critical of myself for my weaknesses or mistakes.	I don't have any thoughtssd of killing myself.	I cry more now than I used to.	I am slightly more irritated now than usual.	I have not lost interest in other people.	I have greater difficulty in making decisions than before.	I don't feel that I look any worse than I used to.	I can work about as well as before.	I wake up 1-2 hours earlier than usual and find it hard to get back to sleep.	I get tired more easily than I used to.	My appetite is no worse than usual.	I haven't lost much weight, if any, lately.	I am not trying to loose weight.	I am worried about physical problems such as aches and pains, or upset stomach, or constipation,	I have not noticed any recent change in my interest in sex.	not at all	moderately so	somewhat	very much so	moderately so	not at all	somewhat	somewhat	very much so	moderately so	somewhat	somewhat	somewhat
2019-07-16 20:55:18	feliperabelofmrp@usp.br	agree with informed consent form	23	man.	male	bisexual	I live with friends or colleages.	No.	Yes.	Yes.	Academic Association	No.	No, I have never been under treatment.	No	I feel sad.	I am not particulary dicouraged about the future	I do not feel like a failure	I don't enjoy things the way I used to	I feel guilty a good part of the time.	I feel I may be punished.	I am disappointed in myself.	I am critical of myself for my weaknesses or mistakes.	I don't have any thoughtssd of killing myself.	I cry more now than I used to.	I am slightly more irritated now than usual.	I am less interested in othe people than I used to be.	I put off making decisions more than I used to.	I don't feel that I look any worse than I used to.	It takes an extra effort to get started at doing something.	I don't sleep as well as I used to.	I get tired more easily than I used to.	My appetite is not as good as it used to be.	I haven't lost much weight, if any, lately.	I am trying to loose weight.	I am worried about physical problems such as aches and pains, or upset stomach, or constipation,	I have not noticed any recent change in my interest in sex.	not at all	not at all	moderately so	somewhat	not at all	moderately so	moderately so	not at all	very much so	somewhat	not at all	very much so	moderately so
2019-07-16 20:55:29	lmakarausky@gmail.com	agree with informed consent form	23	man.	male	homosexual	I live alone.	No.	Yes.	Yes.	Academic Association	No.	Yes, I started after entering medical school and I am still under treatment	Yes	I don't feel sad.	I am not particulary dicouraged about the future	I do not feel like a failure	I get as much satisfaction out of things as I used to	I feel guilty a good part of the time.	I don't feel I am being punished.	I am disappointed in myself.	I am critical of myself for my weaknesses or mistakes.	I don't have any thoughtssd of killing myself.	I don't cry any more than usual.	I am slightly more irritated now than usual.	I have not lost interest in other people.	I put off making decisions more than I used to.	I don't feel that I look any worse than I used to.	I have to push myself very hard to do any thing.	I don't sleep as well as I used to.	I get tired more easily than I used to.	My appetite is no worse than usual.	I haven't lost much weight, if any, lately.	I am not trying to loose weight.	I am no more worried about my health than usual.	I have not noticed any recent change in my interest in sex.	moderately so	somewhat	somewhat	not at all	moderately so	not at all	somewhat	somewhat	moderately so	moderately so	somewhat	somewhat	somewhat
2019-07-16 21:49:11	gustavo.muneyuki@gmail.com	agree with informed consent form	19	man.	male	homosexual	I live with friends or colleages.	No.	No.	No	Sports association., Academic Association	No.	No, I have never been under treatment.	No	I don't feel sad.	I am not particulary dicouraged about the future	I do not feel like a failure	I get as much satisfaction out of things as I used to	I don't feel particularly guilty	I don't feel I am being punished.	I don't feel disappointed in myself.	I am critical of myself for my weaknesses or mistakes.	I have thoughts of killing myself, but I would not carry them out..	I cry more now than I used to.	I am no more irritated by things than I ever am.	I have not lost interest in other people.	I make decisions about as well as I ever could	I am worried that I am looking old or unattractive.	I can work about as well as before.	I can sleep as well as usual.	I get tired more easily than I used to.	My appetite is no worse than usual.	I haven't lost much weight, if any, lately.	I am trying to loose weight.	I am no more worried about my health than usual.	I have not noticed any recent change in my interest in sex.	very much so	moderately so	not at all	not at all	very much so	not at all	somewhat	moderately so	not at all	very much so	moderately so	somewhat	very much so
2019-07-16 22:16:48	fmartiniano13@gmail.com	agree with informed consent form	25	man.	male	homosexual	I live in university housing	Yes.	Yes.	Yes.	IFMSA (International Federation of Medical Students’ Association)	No.	Yes, iniciei depois de ingressar na universidade/faculdade, e No sigo em tratamento.	No	I don't feel sad.	I feel dicouraged about the future	I do not feel like a failure	I get as much satisfaction out of things as I used to	I don't feel particularly guilty	I don't feel I am being punished.	I don't feel disappointed in myself.	I don't feel I am any worse than anybody else.	I don't have any thoughtssd of killing myself.	I don't cry any more than usual.	I am no more irritated by things than I ever am.	I am less interested in othe people than I used to be.	I make decisions about as well as I ever could	I don't feel that I look any worse than I used to.	It takes an extra effort to get started at doing something.	I can sleep as well as usual.	I don't get more tired than usual.	My appetite is no worse than usual.	I have lost more than five pounds.	I am trying to loose weight.	I am no more worried about my health than usual.	I am less interested in sex than I used to be.	moderately so	somewhat	somewhat	not at all	moderately so	not at all	somewhat	moderately so	moderately so	somewhat	somewhat	somewhat	somewhat
2019-07-16 22:19:38	marilialjs@gmail.com	agree with informed consent form	25	woman.	female	homosexual	I live alone.	No.	Yes.	No	Academic Association	Yes.	Yes, before entering medical school and I finished before medical school	Yes	Estou sempre triste e No consigo sair disto.	I feel dicouraged about the future	I do not feel like a failure	I get as much satisfaction out of things as I used to	I feel guilty most of the time.	I don't feel I am being punished.	I am disappointed in myself.	I don't feel I am any worse than anybody else.	I have thoughts of killing myself, but I would not carry them out..	I don't cry any more than usual.	I am no more irritated by things than I ever am.	I have lost most of the interest in other people.	I can't make decisions at all anymore	I am worried that I am looking old or unattractive.	I have to push myself very hard to do any thing.	I can sleep as well as usual.	I get tired from doing almost anything.	My appetite is not as good as it used to be.	I have lost more than ten pounds.	I am trying to loose weight.	I am no more worried about my health than usual.	I have not noticed any recent change in my interest in sex.	not at all	not at all	moderately so	somewhat	somewhat	somewhat	not at all	somewhat	very much so	not at all	not at all	somewhat	somewhat
2019-07-16 22:24:35	vmreis21@unifesp.br	agree with informed consent form	21	man.	male	bisexual	I live with my family.	No.	Yes.	No	Academic Association	No.	No, I have never been under treatment.	No	I don't feel sad.	I feel dicouraged about the future	I do not feel like a failure	I get as much satisfaction out of things as I used to	I feel guilty a good part of the time.	I don't feel I am being punished.	I am disappointed in myself.	I am critical of myself for my weaknesses or mistakes.	I have thoughts of killing myself, but I would not carry them out..	I don't cry any more than usual.	I am no more irritated by things than I ever am.	I have not lost interest in other people.	I put off making decisions more than I used to.	I don't feel that I look any worse than I used to.	It takes an extra effort to get started at doing something.	I don't sleep as well as I used to.	I get tired more easily than I used to.	My appetite is not as good as it used to be.	I haven't lost much weight, if any, lately.	I am not trying to loose weight.	I am no more worried about my health than usual.	I am less interested in sex than I used to be.	not at all	somewhat	somewhat	somewhat	somewhat	somewhat	moderately so	very much so	somewhat	very much so	somewhat	somewhat	not at all
2019-07-16 22:38:17	bruna.beage@hotmail.com	agree with informed consent form	24	woman.	female	bisexual	I live alone.	No.	Yes.	Yes.	Academic Association, IFMSA (International Federation of Medical Students’ Association), Other	No.	No, I have never been under treatment.	No	I feel sad.	I am not particulary dicouraged about the future	I do not feel like a failure	I get as much satisfaction out of things as I used to	I feel guilty a good part of the time.	I don't feel I am being punished.	I am disappointed in myself.	I am critical of myself for my weaknesses or mistakes.	I don't have any thoughtssd of killing myself.	I don't cry any more than usual.	I am no more irritated by things than I ever am.	I have not lost interest in other people.	I make decisions about as well as I ever could	I don't feel that I look any worse than I used to.	I can work about as well as before.	I don't sleep as well as I used to.	I get tired more easily than I used to.	My appetite is no worse than usual.	I have lost more than ten pounds.	I am trying to loose weight.	I am no more worried about my health than usual.	I have not noticed any recent change in my interest in sex.	somewhat	moderately so	moderately so	somewhat	moderately so	not at all	moderately so	somewhat	moderately so	very much so	moderately so	somewhat	moderately so
2019-07-16 23:47:49	brunobologna1@gmail.com	agree with informed consent form	22	man.	male	homosexual	I live in university housing	No.	Yes.	No	Sports association., Academic Association, Other	No.	Yes, iniciei depois de ingressar na universidade/faculdade, e No sigo em tratamento.	Yes	I don't feel sad.	I am not particulary dicouraged about the future	I do not feel like a failure	I get as much satisfaction out of things as I used to	I don't feel particularly guilty	I don't feel I am being punished.	I don't feel disappointed in myself.	I am critical of myself for my weaknesses or mistakes.	I don't have any thoughtssd of killing myself.	I don't cry any more than usual.	I am no more irritated by things than I ever am.	I have not lost interest in other people.	I make decisions about as well as I ever could	I am worried that I am looking old or unattractive.	It takes an extra effort to get started at doing something.	I don't sleep as well as I used to.	I don't get more tired than usual.	My appetite is no worse than usual.	I haven't lost much weight, if any, lately.	I am trying to loose weight.	I am worried about physical problems such as aches and pains, or upset stomach, or constipation,	I have not noticed any recent change in my interest in sex.	moderately so	moderately so	somewhat	not at all	very much so	not at all	not at all	somewhat	somewhat	very much so	moderately so	somewhat	somewhat
2019-07-17 01:59:16	thales-fonseca@hotmail.com	agree with informed consent form	20	man.	male	homosexual	I live alone.	No.	No.	Yes.	IFMSA (International Federation of Medical Students’ Association)	No.	Yes, before entering medical school and I finished before medical school	No	I don't feel sad.	I am not particulary dicouraged about the future	I do not feel like a failure	I get as much satisfaction out of things as I used to	I don't feel particularly guilty	I feel I may be punished.	I don't feel disappointed in myself.	I am critical of myself for my weaknesses or mistakes.	I don't have any thoughtssd of killing myself.	I don't cry any more than usual.	I am slightly more irritated now than usual.	I have not lost interest in other people.	I make decisions about as well as I ever could	I don't feel that I look any worse than I used to.	I can work about as well as before.	I don't sleep as well as I used to.	I get tired more easily than I used to.	My appetite is no worse than usual.	I haven't lost much weight, if any, lately.	I am not trying to loose weight.	I am no more worried about my health than usual.	I have not noticed any recent change in my interest in sex.	moderately so	very much so	somewhat	not at all	very much so	not at all	moderately so	somewhat	somewhat	very much so	very much so	moderately so	moderately so
2019-07-17 10:21:00	daniellecidraoc@gmail.com	agree with informed consent form	23	woman.	female	homosexual	I live alone.	No.	Yes.	Yes.	DENEM (Direção Executiva Nacional dos Estudantes de Medicina)	Yes.	Yes, iniciei depois de ingressar na universidade/faculdade, e No sigo em tratamento.	Yes	I don't feel sad.	I feel dicouraged about the future	I do not feel like a failure	I don't enjoy things the way I used to	I feel guilty a good part of the time.	I feel I may be punished.	I am disappointed in myself.	I blame myself all the time for my faults.	I don't have any thoughtssd of killing myself.	I don't cry any more than usual.	I am no more irritated by things than I ever am.	I have not lost interest in other people.	I make decisions about as well as I ever could	I feel that there are permanent changes in my appearence that make me look unattractive.	I can work about as well as before.	I wake up 1-2 hours earlier than usual and find it hard to get back to sleep.	I get tired more easily than I used to.	My appetite is not as good as it used to be.	I have lost more than fifteen pounds.	I am trying to loose weight.	I am worried about physical problems such as aches and pains, or upset stomach, or constipation,	I am much less interested in sex now.	moderately so	moderately so	somewhat	somewhat	somewhat	not at all	moderately so	somewhat	somewhat	somewhat	somewhat	not at all	moderately so
2019-07-17 11:21:42	eduardapadi@gmail.com	agree with informed consent form	22	woman.	female	bisexual	I live alone.	No.	No.	No	Academic Association, Political association	Yes.	Yes, before entering medical school and I am still under treatment	Yes	I feel sad.	I feel dicouraged about the future	I do not feel like a failure	I don't enjoy things the way I used to	I feel guilty most of the time.	I don't feel I am being punished.	I am disappointed in myself.	I blame myself for everything bad that happens.	I have thoughts of killing myself, but I would not carry them out..	I don't cry any more than usual.	I am slightly more irritated now than usual.	I have lost most of the interest in other people.	I make decisions about as well as I ever could	I am worried that I am looking old or unattractive.	It takes an extra effort to get started at doing something.	I don't sleep as well as I used to.	I get tired more easily than I used to.	My appetite is no worse than usual.	I haven't lost much weight, if any, lately.	I am trying to loose weight.	I am worried about physical problems such as aches and pains, or upset stomach, or constipation,	I am less interested in sex than I used to be.	somewhat	not at all	somewhat	not at all	somewhat	moderately so	moderately so	not at all	moderately so	somewhat	not at all	moderately so	moderately so
2019-07-17 12:03:28	roberto_gabriel94@hotmail.com	agree with informed consent form	24	man.	male	homosexual	I live in university housing	No.	Yes.	Yes.	Academic Association	No.	Yes, before entering medical school and I finished before medical school	No	I don't feel sad.	I feel dicouraged about the future	I do not feel like a failure	I get as much satisfaction out of things as I used to	I feel guilty a good part of the time.	I don't feel I am being punished.	I don't feel disappointed in myself.	I am critical of myself for my weaknesses or mistakes.	I don't have any thoughtssd of killing myself.	I don't cry any more than usual.	I am slightly more irritated now than usual.	I am less interested in othe people than I used to be.	I make decisions about as well as I ever could	I don't feel that I look any worse than I used to.	I can work about as well as before.	I can sleep as well as usual.	I get tired more easily than I used to.	My appetite is no worse than usual.	I haven't lost much weight, if any, lately.	I am trying to loose weight.	I am worried about physical problems such as aches and pains, or upset stomach, or constipation,	I am less interested in sex than I used to be.	somewhat	moderately so	moderately so	not at all	moderately so	somewhat	moderately so	somewhat	moderately so	moderately so	somewhat	moderately so	moderately so
2019-07-17 14:45:37	guikitayama@gmail.com	agree with informed consent form	less than 18	man.	male	bisexual	I live alone.	No.	Yes.	No	Sports association., Academic Association	No.	No, I have never been under treatment.	No	I feel sad.	I am not particulary dicouraged about the future	I do not feel like a failure	I get as much satisfaction out of things as I used to	I feel guilty a good part of the time.	I don't feel I am being punished.	I don't feel disappointed in myself.	I am critical of myself for my weaknesses or mistakes.	I don't have any thoughtssd of killing myself.	I cry more now than I used to.	I am slightly more irritated now than usual.	I have not lost interest in other people.	I make decisions about as well as I ever could	I don't feel that I look any worse than I used to.	I can work about as well as before.	I can sleep as well as usual.	I get tired more easily than I used to.	My appetite is no worse than usual.	I haven't lost much weight, if any, lately.	I am not trying to loose weight.	I am no more worried about my health than usual.	I have not noticed any recent change in my interest in sex.	moderately so	somewhat	somewhat	somewhat	moderately so	not at all	somewhat	moderately so	somewhat	very much so	moderately so	somewhat	not at all
2019-07-17 17:40:43	phillipe38@gmail.com	agree with informed consent form	24	man.	male	homosexual	I live with friends or colleages.	Yes.	Yes.	No	Academic Association, DENEM (Direção Executiva Nacional dos Estudantes de Medicina), Diretório Central dos Estudantes (DCE), Other	Yes.	Yes, before entering medical school and I finished before medical school	No	I don't feel sad.	I feel dicouraged about the future	I feel I have failed more than the average person	I don't enjoy things the way I used to	I don't feel particularly guilty	I don't feel I am being punished.	I am disappointed in myself.	I am critical of myself for my weaknesses or mistakes.	I have thoughts of killing myself, but I would not carry them out..	I don't cry any more than usual.	I am no more irritated by things than I ever am.	I am less interested in othe people than I used to be.	I make decisions about as well as I ever could	I am worried that I am looking old or unattractive.	It takes an extra effort to get started at doing something.	I don't sleep as well as I used to.	I get tired more easily than I used to.	My appetite is no worse than usual.	I haven't lost much weight, if any, lately.	I am trying to loose weight.	I am no more worried about my health than usual.	I have not noticed any recent change in my interest in sex.	somewhat	somewhat	moderately so	somewhat	somewhat	somewhat	somewhat	not at all	moderately so	not at all	somewhat	somewhat	somewhat
2019-07-17 21:45:09	leonardo2.marques@usp.br	agree with informed consent form	23	man.	male	bisexual	I live with my family.	No.	No.	Yes.	No	No.	No, I have never been under treatment.	No	I don't feel sad.	I am not particulary dicouraged about the future	I do not feel like a failure	I get as much satisfaction out of things as I used to	I don't feel particularly guilty	I don't feel I am being punished.	I am disappointed in myself.	I am critical of myself for my weaknesses or mistakes.	I don't have any thoughtssd of killing myself.	I don't cry any more than usual.	I am no more irritated by things than I ever am.	I have not lost interest in other people.	I make decisions about as well as I ever could	I don't feel that I look any worse than I used to.	I can work about as well as before.	I can sleep as well as usual.	I don't get more tired than usual.	My appetite is no worse than usual.	I haven't lost much weight, if any, lately.	I am not trying to loose weight.	I am no more worried about my health than usual.	I have not noticed any recent change in my interest in sex.	moderately so	moderately so	somewhat	not at all	moderately so	not at all	not at all	moderately so	somewhat	moderately so	moderately so	not at all	not at all
2019-07-18 08:26:36	mateusferro_96@hotmail.com	agree with informed consent form	23	man.	male	homosexual	I live in university housing	No.	Yes.	Yes.	Sports association.	No.	Yes, I started after entering medical school and I am still under treatment	No	I don't feel sad.	I am not particulary dicouraged about the future	I do not feel like a failure	I get as much satisfaction out of things as I used to	I don't feel particularly guilty	I don't feel I am being punished.	I don't feel disappointed in myself.	I don't feel I am any worse than anybody else.	I don't have any thoughtssd of killing myself.	I don't cry any more than usual.	I am no more irritated by things than I ever am.	I have not lost interest in other people.	I make decisions about as well as I ever could	I don't feel that I look any worse than I used to.	I can work about as well as before.	I don't sleep as well as I used to.	I get tired more easily than I used to.	My appetite is no worse than usual.	I haven't lost much weight, if any, lately.	I am not trying to loose weight.	I am no more worried about my health than usual.	I have not noticed any recent change in my interest in sex.	moderately so	moderately so	somewhat	not at all	somewhat	not at all	somewhat	not at all	moderately so	moderately so	moderately so	somewhat	somewhat
2019-07-18 09:23:55	henrique-bassin@hotmail.com	agree with informed consent form	22	man.	male	bisexual	I live alone.	No.	Yes.	Yes.	Academic Association, DENEM (Direção Executiva Nacional dos Estudantes de Medicina), ABEM (Associação Brasileira de Educação Medica), Education or other committe	Yes.	Yes, I started after entering medical school and I am still under treatment	Yes	I don't feel sad.	I am not particulary dicouraged about the future	I do not feel like a failure	I don't enjoy things the way I used to	I don't feel particularly guilty	I don't feel I am being punished.	I am disappointed in myself.	I am critical of myself for my weaknesses or mistakes.	I have thoughts of killing myself, but I would not carry them out..	I don't cry any more than usual.	I am slightly more irritated now than usual.	I have not lost interest in other people.	I put off making decisions more than I used to.	I don't feel that I look any worse than I used to.	It takes an extra effort to get started at doing something.	I don't sleep as well as I used to.	I get tired more easily than I used to.	My appetite is not as good as it used to be.	I have lost more than five pounds.	I am not trying to loose weight.	I am worried about physical problems such as aches and pains, or upset stomach, or constipation,	I have not noticed any recent change in my interest in sex.	moderately so	moderately so	somewhat	not at all	very much so	not at all	somewhat	moderately so	somewhat	moderately so	moderately so	not at all	not at all
2019-07-18 20:29:24	wesleymachado4@gmail.com	agree with informed consent form	20	man.	male	homosexual	I live with friends or colleages.	Yes.	No.	No	Political association	No.	Yes, iniciei depois de ingressar na universidade/faculdade, e No sigo em tratamento.	No	I don't feel sad.	I feel dicouraged about the future	I feel I have failed more than the average person	I don't enjoy things the way I used to	I feel guilty a good part of the time.	I don't feel I am being punished.	I don't feel disappointed in myself.	I am critical of myself for my weaknesses or mistakes.	I don't have any thoughtssd of killing myself.	I don't cry any more than usual.	I am slightly more irritated now than usual.	I am less interested in othe people than I used to be.	I put off making decisions more than I used to.	I don't feel that I look any worse than I used to.	It takes an extra effort to get started at doing something.	I can sleep as well as usual.	I get tired more easily than I used to.	My appetite is no worse than usual.	I haven't lost much weight, if any, lately.	I am not trying to loose weight.	I am worried about physical problems such as aches and pains, or upset stomach, or constipation,	I have not noticed any recent change in my interest in sex.	moderately so	somewhat	not at all	somewhat	moderately so	somewhat	somewhat	somewhat	moderately so	moderately so	somewhat	somewhat	somewhat
2019-07-18 21:02:41	mat_meres@hotmail.com	agree with informed consent form	24	man.	male	homosexual	I live with my family.	No.	No.	No	Political association, Other	Yes.	Yes, before entering medical school and I finished before medical school	No	I feel sad.	I feel dicouraged about the future	I feel I have failed more than the average person	I don't enjoy things the way I used to	I feel guilty a good part of the time.	I don't feel I am being punished.	I am disappointed in myself.	I blame myself all the time for my faults.	I don't have any thoughtssd of killing myself.	I cry more now than I used to.	I am slightly more irritated now than usual.	I am less interested in othe people than I used to be.	I put off making decisions more than I used to.	I believe that I look ugly.	It takes an extra effort to get started at doing something.	I wake up several hours earlier than I used and cannot get back to sleep.	I get tired from doing almost anything.	My appetite is no worse than usual.	I haven't lost much weight, if any, lately.	I am not trying to loose weight.	I am worried about physical problems such as aches and pains, or upset stomach, or constipation,	I am less interested in sex than I used to be.	somewhat	not at all	moderately so	somewhat	somewhat	moderately so	moderately so	not at all	very much so	moderately so	not at all	moderately so	not at all
2019-07-18 21:12:24	gabrielhara2@gmail.com	agree with informed consent form	21	man.	male	bisexual	I live in university housing	No.	No.	No	No	Yes.	Yes, before entering medical school and I am still under treatment, Yes, I started after entering medical school and I am still under treatment	Yes	I feel sad.	I am not particulary dicouraged about the future	I do not feel like a failure	I don't get any real satisfaction out of anything anymore	I feel guilty a good part of the time.	I don't feel I am being punished.	I am disappointed in myself.	I blame myself all the time for my faults.	I don't have any thoughtssd of killing myself.	I don't cry any more than usual.	I am slightly more irritated now than usual.	I am less interested in othe people than I used to be.	I have greater difficulty in making decisions than before.	I don't feel that I look any worse than I used to.	It takes an extra effort to get started at doing something.	I don't sleep as well as I used to.	I get tired from doing almost anything.	My appetite is no worse than usual.	I haven't lost much weight, if any, lately.	I am not trying to loose weight.	I am no more worried about my health than usual.	I am less interested in sex than I used to be.	somewhat	somewhat	moderately so	not at all	moderately so	somewhat	very much so	not at all	very much so	moderately so	somewhat	somewhat	moderately so
2019-07-18 23:59:31	kleveralencar1@gmail.com	agree with informed consent form	19	man.	male	homosexual	I live with my family.	Yes.	No.	No	Sports association., IFMSA (International Federation of Medical Students’ Association)	No.	Yes, before entering medical school and I finished before medical school	No	I don't feel sad.	I am not particulary dicouraged about the future	I do not feel like a failure	I get as much satisfaction out of things as I used to	I don't feel particularly guilty	I don't feel I am being punished.	I don't feel disappointed in myself.	I am critical of myself for my weaknesses or mistakes.	I have thoughts of killing myself, but I would not carry them out..	I used to be able to cry, but now I can't cry even though I want to.	I am no more irritated by things than I ever am.	I am less interested in othe people than I used to be.	I put off making decisions more than I used to.	I don't feel that I look any worse than I used to.	I can work about as well as before.	I can sleep as well as usual.	I don't get more tired than usual.	My appetite is no worse than usual.	I haven't lost much weight, if any, lately.	I am trying to loose weight.	I am no more worried about my health than usual.	I am less interested in sex than I used to be.	somewhat	somewhat	somewhat	somewhat	moderately so	not at all	somewhat	very much so	not at all	very much so	not at all	not at all	not at all
2019-07-19 05:19:39	marcos.02@hotmail.com	agree with informed consent form	25	man.	male	homosexual	I live in university housing	Yes.	No.	No	No	Yes.	Yes, I started after entering medical school and I am still under treatment	No	I feel sad.	I am not particulary dicouraged about the future	I feel I have failed more than the average person	I don't enjoy things the way I used to	I don't feel particularly guilty	I don't feel I am being punished.	I don't feel disappointed in myself.	I blame myself all the time for my faults.	I have thoughts of killing myself, but I would not carry them out..	I don't cry any more than usual.	I feeld irritated all the time now.	I have lost most of the interest in other people.	I put off making decisions more than I used to.	I believe that I look ugly.	It takes an extra effort to get started at doing something.	I can sleep as well as usual.	I get tired more easily than I used to.	My appetite is no worse than usual.	I haven't lost much weight, if any, lately.	I am not trying to loose weight.	I am worried about physical problems such as aches and pains, or upset stomach, or constipation,	I have not noticed any recent change in my interest in sex.	moderately so	not at all	moderately so	not at all	somewhat	moderately so	somewhat	somewhat	somewhat	not at all	not at all	very much so	moderately so
2019-07-19 08:23:42	juliocbasilio2000@gmail.com	agree with informed consent form	19	man.	male	homosexual	I live with friends or colleages.	No.	Yes.	No	Sports association., Academic Association	No.	No, I have never been under treatment.	No	I feel sad.	I feel dicouraged about the future	I do not feel like a failure	I don't enjoy things the way I used to	I don't feel particularly guilty	I don't feel I am being punished.	I am disappointed in myself.	I am critical of myself for my weaknesses or mistakes.	I don't have any thoughtssd of killing myself.	I don't cry any more than usual.	I am slightly more irritated now than usual.	I am less interested in othe people than I used to be.	I put off making decisions more than I used to.	I am worried that I am looking old or unattractive.	I can work about as well as before.	I don't sleep as well as I used to.	I don't get more tired than usual.	My appetite is no worse than usual.	I haven't lost much weight, if any, lately.	I am not trying to loose weight.	I am no more worried about my health than usual.	I am much less interested in sex now.	moderately so	moderately so	somewhat	not at all	somewhat	not at all	somewhat	not at all	moderately so	not at all	somewhat	moderately so	moderately so
2019-07-19 11:08:37	matheus.miachir@gmail.com	agree with informed consent form	25	man.	male	homosexual	I live with relatives.	Yes.	Yes.	No	No	Yes.	Yes, I started after entering medical school and I am still under treatment	No	Estou tão triste ou infeliz que No consigo suportar.	I feel that the future is hopeless and that things cannot improve	I feel I am a complete failure as a person	I don't get any real satisfaction out of anything anymore	I feel guilty all the time.	I expect to be punished.	I hate myself.	I blame myself for everything bad that happens.	I would like to kill myself.	I used to be able to cry, but now I can't cry even though I want to.	I feeld irritated all the time now.	I have lost most of the interest in other people.	I have greater difficulty in making decisions than before.	I believe that I look ugly.	I have to push myself very hard to do any thing.	I wake up several hours earlier than I used and cannot get back to sleep.	I am too tired to do anything.	My appetite is not as good as it used to be.	I have lost more than five pounds.	I am not trying to loose weight.	Estou tão preocupado com meus problemas físicos que No consigo pensar em qualquer outra coisa	I am less interested in sex than I used to be.	somewhat	not at all	moderately so	very much so	not at all	very much so	moderately so	somewhat	moderately so	somewhat	somewhat	moderately so	moderately so
2019-07-19 12:56:42	robertammarques30@gmail.com	agree with informed consent form	26	woman.	female	bisexual	I live with my family.	No.	No.	No	No	No.	Yes, iniciei depois de ingressar na universidade/faculdade, e No sigo em tratamento.	No	I don't feel sad.	I am not particulary dicouraged about the future	I do not feel like a failure	I get as much satisfaction out of things as I used to	I don't feel particularly guilty	I don't feel I am being punished.	I don't feel disappointed in myself.	I don't feel I am any worse than anybody else.	I don't have any thoughtssd of killing myself.	I don't cry any more than usual.	I am no more irritated by things than I ever am.	I have not lost interest in other people.	I make decisions about as well as I ever could	I don't feel that I look any worse than I used to.	I can work about as well as before.	I can sleep as well as usual.	I don't get more tired than usual.	My appetite is no worse than usual.	I haven't lost much weight, if any, lately.	I am not trying to loose weight.	I am no more worried about my health than usual.	I have not noticed any recent change in my interest in sex.	moderately so	moderately so	somewhat	somewhat	somewhat	somewhat	somewhat	moderately so	somewhat	moderately so	moderately so	somewhat	not at all
2019-07-19 18:08:54	marcela.gomesoliveirah@gmail.com	agree with informed consent form	26	woman.	female	bisexual	I live with friends or colleages.	No.	Yes.	Yes.	Sports association., IFMSA (International Federation of Medical Students’ Association)	No.	Yes, I started after entering medical school and I am still under treatment	No	I don't feel sad.	I feel I have nothing to look forward to	I feel I have failed more than the average person	I get as much satisfaction out of things as I used to	I feel guilty a good part of the time.	I don't feel I am being punished.	I don't feel disappointed in myself.	I am critical of myself for my weaknesses or mistakes.	I don't have any thoughtssd of killing myself.	I cry more now than I used to.	I am slightly more irritated now than usual.	I am less interested in othe people than I used to be.	I make decisions about as well as I ever could	I don't feel that I look any worse than I used to.	It takes an extra effort to get started at doing something.	I don't sleep as well as I used to.	I don't get more tired than usual.	My appetite is no worse than usual.	I haven't lost much weight, if any, lately.	I am trying to loose weight.	I am worried about physical problems such as aches and pains, or upset stomach, or constipation,	I am less interested in sex than I used to be.	moderately so	moderately so	somewhat	not at all	very much so	not at all	moderately so	very much so	somewhat	moderately so	very much so	not at all	not at all
2019-07-19 19:47:01	karinamkoliveira@gmail.com	agree with informed consent form	22	woman.	female	homosexual	I live with friends or colleages.	No.	Yes.	Yes.	Sports association.	No.	No, I have never been under treatment.	No	I don't feel sad.	I am not particulary dicouraged about the future	I do not feel like a failure	I get as much satisfaction out of things as I used to	I don't feel particularly guilty	I don't feel I am being punished.	I don't feel disappointed in myself.	I don't feel I am any worse than anybody else.	I don't have any thoughtssd of killing myself.	I don't cry any more than usual.	I am slightly more irritated now than usual.	I have not lost interest in other people.	I put off making decisions more than I used to.	I don't feel that I look any worse than I used to.	I can work about as well as before.	I don't sleep as well as I used to.	I get tired more easily than I used to.	My appetite is no worse than usual.	I haven't lost much weight, if any, lately.	I am not trying to loose weight.	I am no more worried about my health than usual.	I have not noticed any recent change in my interest in sex.	moderately so	moderately so	somewhat	not at all	very much so	not at all	not at all	moderately so	somewhat	very much so	very much so	somewhat	somewhat
2019-07-19 19:50:36	alissonfranco185@gmail.com	agree with informed consent form	22	man.	male	homosexual	I live with my family.	No.	Yes.	Yes.	Sports association., Academic Association	Yes.	Yes, before entering medical school and I am still under treatment	Yes	I feel sad.	I am not particulary dicouraged about the future	I feel I have failed more than the average person	I don't enjoy things the way I used to	I feel guilty a good part of the time.	I don't feel I am being punished.	I am disappointed in myself.	I am critical of myself for my weaknesses or mistakes.	I don't have any thoughtssd of killing myself.	I used to be able to cry, but now I can't cry even though I want to.	I am no more irritated by things than I ever am.	I have not lost interest in other people.	I put off making decisions more than I used to.	I believe that I look ugly.	I can work about as well as before.	I can sleep as well as usual.	I get tired more easily than I used to.	My appetite is no worse than usual.	I haven't lost much weight, if any, lately.	I am trying to loose weight.	I am worried about physical problems such as aches and pains, or upset stomach, or constipation,	I am less interested in sex than I used to be.	moderately so	somewhat	somewhat	moderately so	somewhat	somewhat	very much so	moderately so	moderately so	very much so	somewhat	not at all	somewhat
2019-07-19 20:04:38	12.joaopedrofelix@gmail.com	agree with informed consent form	20	man.	male	homosexual	I live with friends or colleages.	No.	No.	No	IFMSA (International Federation of Medical Students’ Association)	Yes.	Yes, I started after entering medical school and I am still under treatment	Yes	I don't feel sad.	I am not particulary dicouraged about the future	I do not feel like a failure	I don't enjoy things the way I used to	I feel guilty a good part of the time.	I don't feel I am being punished.	I don't feel disappointed in myself.	I blame myself all the time for my faults.	I don't have any thoughtssd of killing myself.	I cry more now than I used to.	I am slightly more irritated now than usual.	I am less interested in othe people than I used to be.	I have greater difficulty in making decisions than before.	I don't feel that I look any worse than I used to.	I have to push myself very hard to do any thing.	I don't sleep as well as I used to.	I get tired more easily than I used to.	My appetite is not as good as it used to be.	I have lost more than five pounds.	I am not trying to loose weight.	I am worried about physical problems such as aches and pains, or upset stomach, or constipation,	I have not noticed any recent change in my interest in sex.	somewhat	somewhat	very much so	not at all	moderately so	somewhat	somewhat	not at all	very much so	moderately so	moderately so	very much so	moderately so
2019-07-19 20:29:31	lcsandrade14@gmail.com	agree with informed consent form	23	man.	male	homosexual	I live in university housing	No.	No.	No	Sports association.	No.	No, I have never been under treatment.	No	I don't feel sad.	I am not particulary dicouraged about the future	I do not feel like a failure	I get as much satisfaction out of things as I used to	I don't feel particularly guilty	I don't feel I am being punished.	I am disappointed in myself.	I am critical of myself for my weaknesses or mistakes.	I don't have any thoughtssd of killing myself.	I don't cry any more than usual.	I am no more irritated by things than I ever am.	I have not lost interest in other people.	I put off making decisions more than I used to.	I don't feel that I look any worse than I used to.	I can work about as well as before.	I don't sleep as well as I used to.	I don't get more tired than usual.	My appetite is no worse than usual.	I haven't lost much weight, if any, lately.	I am not trying to loose weight.	I am no more worried about my health than usual.	I have not noticed any recent change in my interest in sex.	somewhat	moderately so	not at all	somewhat	moderately so	not at all	not at all	very much so	somewhat	very much so	moderately so	not at all	somewhat
2019-07-19 20:34:08	r157140@dac.unicamp.br	agree with informed consent form	23	man.	male	homosexual	I live with my family.	No.	Yes.	Yes.	No	No.	No, I have never been under treatment.	No	Estou sempre triste e No consigo sair disto.	I am not particulary dicouraged about the future	I do not feel like a failure	I don't get any real satisfaction out of anything anymore	I feel guilty most of the time.	I expect to be punished.	I hate myself.	I am critical of myself for my weaknesses or mistakes.	I have thoughts of killing myself, but I would not carry them out..	I cry more now than I used to.	I am slightly more irritated now than usual.	I have lost most of the interest in other people.	I put off making decisions more than I used to.	I believe that I look ugly.	It takes an extra effort to get started at doing something.	I don't sleep as well as I used to.	I get tired from doing almost anything.	My appetite is no worse than usual.	I haven't lost much weight, if any, lately.	I am trying to loose weight.	I am worried about physical problems such as aches and pains, or upset stomach, or constipation,	I am much less interested in sex now.	somewhat	somewhat	moderately so	moderately so	somewhat	somewhat	moderately so	not at all	very much so	somewhat	somewhat	very much so	very much so
2019-07-19 20:37:59	leticiadudapereira@hotmail.com	agree with informed consent form	21	woman.	female	bisexual	I live alone.	No.	No.	No	No	No.	Yes, I started after entering medical school and I am still under treatment	No	Estou tão triste ou infeliz que No consigo suportar.	I feel I have nothing to look forward to	As I look bach on my life, all I can see is a lot of failure	I don't enjoy things the way I used to	I feel guilty all the time.	I feel I may be punished.	I am disgusted with myself.	I blame myself for everything bad that happens.	I have thoughts of killing myself, but I would not carry them out..	I cry all the time now.	I feeld irritated all the time now.	I am less interested in othe people than I used to be.	I put off making decisions more than I used to.	I believe that I look ugly.	It takes an extra effort to get started at doing something.	I don't sleep as well as I used to.	I get tired from doing almost anything.	My appetite is not as good as it used to be.	I haven't lost much weight, if any, lately.	I am trying to loose weight.	I am worried about physical problems such as aches and pains, or upset stomach, or constipation,	I have not noticed any recent change in my interest in sex.	not at all	not at all	moderately so	very much so	somewhat	very much so	very much so	not at all	very much so	not at all	not at all	very much so	very much so
2019-07-19 20:44:24	tai94araujo@gmail.com	agree with informed consent form	24	woman.	female	homosexual	I live with friends or colleages.	No.	No.	No	Academic Association	Yes.	Yes, I started after entering medical school and I am still under treatment	Yes	I don't feel sad.	I am not particulary dicouraged about the future	I do not feel like a failure	I don't enjoy things the way I used to	I don't feel particularly guilty	I feel I may be punished.	I am disappointed in myself.	I am critical of myself for my weaknesses or mistakes.	I don't have any thoughtssd of killing myself.	I cry more now than I used to.	I am slightly more irritated now than usual.	I am less interested in othe people than I used to be.	I put off making decisions more than I used to.	I am worried that I am looking old or unattractive.	It takes an extra effort to get started at doing something.	I can sleep as well as usual.	I get tired more easily than I used to.	My appetite is no worse than usual.	I haven't lost much weight, if any, lately.	I am not trying to loose weight.	I am worried about physical problems such as aches and pains, or upset stomach, or constipation,	I have not noticed any recent change in my interest in sex.	somewhat	somewhat	not at all	not at all	somewhat	not at all	somewhat	somewhat	moderately so	moderately so	moderately so	not at all	not at all
2019-07-19 20:46:05	ingridfcastilho@gmail.com	agree with informed consent form	25	woman.	female	bisexual	I live alone.	No.	No.	No	No	Yes.	Yes, I started after entering medical school and I am still under treatment	Yes	I feel sad.	I feel dicouraged about the future	I do not feel like a failure	I don't enjoy things the way I used to	I don't feel particularly guilty	I don't feel I am being punished.	I am disappointed in myself.	I am critical of myself for my weaknesses or mistakes.	I don't have any thoughtssd of killing myself.	I don't cry any more than usual.	I am no more irritated by things than I ever am.	I am less interested in othe people than I used to be.	I put off making decisions more than I used to.	I don't feel that I look any worse than I used to.	It takes an extra effort to get started at doing something.	I don't sleep as well as I used to.	I get tired more easily than I used to.	My appetite is not as good as it used to be.	I haven't lost much weight, if any, lately.	I am not trying to loose weight.	I am no more worried about my health than usual.	I have not noticed any recent change in my interest in sex.	somewhat	somewhat	not at all	not at all	moderately so	not at all	not at all	somewhat	somewhat	moderately so	moderately so	not at all	not at all
2019-07-19 20:50:19	giovanna_souza97@hotmail.com	agree with informed consent form	22	woman.	female	homosexual	I live with friends or colleages.	Yes.	Yes.	Yes.	Sports association., Political association	No.	No, I have never been under treatment.	No	I feel sad.	I am not particulary dicouraged about the future	I do not feel like a failure	I don't enjoy things the way I used to	I feel guilty most of the time.	I don't feel I am being punished.	I don't feel disappointed in myself.	I am critical of myself for my weaknesses or mistakes.	I have thoughts of killing myself, but I would not carry them out..	I don't cry any more than usual.	I am no more irritated by things than I ever am.	I am less interested in othe people than I used to be.	I make decisions about as well as I ever could	I don't feel that I look any worse than I used to.	I can work about as well as before.	I can sleep as well as usual.	I get tired more easily than I used to.	My appetite is no worse than usual.	I haven't lost much weight, if any, lately.	I am trying to loose weight.	I am no more worried about my health than usual.	I have not noticed any recent change in my interest in sex.	moderately so	somewhat	somewhat	not at all	moderately so	not at all	moderately so	moderately so	moderately so	moderately so	somewhat	moderately so	not at all
2019-07-19 20:57:03	leggallego@gmail.com	agree with informed consent form	23	woman.	female	bisexual	I live with friends or colleages.	No.	No.	No	No	Yes.	Yes, I started after entering medical school and I am still under treatment	No	I don't feel sad.	I feel dicouraged about the future	I do not feel like a failure	I get as much satisfaction out of things as I used to	I don't feel particularly guilty	I don't feel I am being punished.	I don't feel disappointed in myself.	I am critical of myself for my weaknesses or mistakes.	I don't have any thoughtssd of killing myself.	I cry more now than I used to.	I am slightly more irritated now than usual.	I have not lost interest in other people.	I make decisions about as well as I ever could	I don't feel that I look any worse than I used to.	I can work about as well as before.	I don't sleep as well as I used to.	I don't get more tired than usual.	My appetite is no worse than usual.	I haven't lost much weight, if any, lately.	I am not trying to loose weight.	I am worried about physical problems such as aches and pains, or upset stomach, or constipation,	I am less interested in sex than I used to be.	very much so	moderately so	somewhat	not at all	moderately so	somewhat	somewhat	moderately so	not at all	somewhat	somewhat	somewhat	somewhat
2019-07-19 20:57:05	cardosodg@outlook.com	agree with informed consent form	21	man.	male	homosexual	I live with my family.	No.	Yes.	No	No	No.	Yes, before entering medical school and I finished before medical school	No	I feel sad.	I feel dicouraged about the future	I feel I have failed more than the average person	I don't enjoy things the way I used to	I feel guilty a good part of the time.	I don't feel I am being punished.	I am disappointed in myself.	I am critical of myself for my weaknesses or mistakes.	I don't have any thoughtssd of killing myself.	I cry more now than I used to.	I am slightly more irritated now than usual.	I have lost most of the interest in other people.	I put off making decisions more than I used to.	I believe that I look ugly.	I have to push myself very hard to do any thing.	I wake up 1-2 hours earlier than usual and find it hard to get back to sleep.	I am too tired to do anything.	My appetite is not as good as it used to be.	I haven't lost much weight, if any, lately.	I am not trying to loose weight.	I am very worried about physical problems, and it's hard to think of much else.	I have not noticed any recent change in my interest in sex.	somewhat	not at all	very much so	very much so	somewhat	somewhat	moderately so	very much so	very much so	moderately so	not at all	very much so	very much so
2019-07-19 21:02:00	sld.dariva@gmail.com	agree with informed consent form	18	woman.	female	bisexual	I live in university housing	No.	Yes.	No	Sports association.	No.	No, I have never been under treatment.	No	I don't feel sad.	I am not particulary dicouraged about the future	I feel I have failed more than the average person	I get as much satisfaction out of things as I used to	I feel guilty a good part of the time.	I don't feel I am being punished.	I don't feel disappointed in myself.	I am critical of myself for my weaknesses or mistakes.	I don't have any thoughtssd of killing myself.	I don't cry any more than usual.	I am no more irritated by things than I ever am.	I have not lost interest in other people.	I put off making decisions more than I used to.	I am worried that I am looking old or unattractive.	I can work about as well as before.	I can sleep as well as usual.	I don't get more tired than usual.	My appetite is no worse than usual.	I haven't lost much weight, if any, lately.	I am not trying to loose weight.	I am no more worried about my health than usual.	I have not noticed any recent change in my interest in sex.	moderately so	moderately so	somewhat	somewhat	somewhat	somewhat	not at all	moderately so	somewhat	somewhat	somewhat	not at all	somewhat
2019-07-19 21:04:55	cbsjr.junior@gmail.com	agree with informed consent form	23	man.	male	homosexual	I live with friends or colleages.	No.	No.	No	Sports association.	No.	No, I have never been under treatment.	No	I feel sad.	I am not particulary dicouraged about the future	I do not feel like a failure	I don't enjoy things the way I used to	I don't feel particularly guilty	I don't feel I am being punished.	I am disappointed in myself.	I am critical of myself for my weaknesses or mistakes.	I don't have any thoughtssd of killing myself.	I used to be able to cry, but now I can't cry even though I want to.	I am no more irritated by things than I ever am.	I am less interested in othe people than I used to be.	I put off making decisions more than I used to.	I feel that there are permanent changes in my appearence that make me look unattractive.	It takes an extra effort to get started at doing something.	I don't sleep as well as I used to.	I get tired more easily than I used to.	My appetite is no worse than usual.	I haven't lost much weight, if any, lately.	I am not trying to loose weight.	I am no more worried about my health than usual.	I have not noticed any recent change in my interest in sex.	somewhat	somewhat	somewhat	somewhat	somewhat	somewhat	somewhat	moderately so	somewhat	moderately so	somewhat	somewhat	somewhat
2019-07-19 21:06:03	gustavohenriquedb.santos@gmail.com	agree with informed consent form	22	man.	male	bisexual	I live in university housing	Yes.	No.	Yes.	Academic Association	No.	Yes, iniciei depois de ingressar na universidade/faculdade, e No sigo em tratamento.	No	I don't feel sad.	I feel dicouraged about the future	I do not feel like a failure	I don't enjoy things the way I used to	I feel guilty a good part of the time.	I feel I am being punished.	I don't feel disappointed in myself.	I am critical of myself for my weaknesses or mistakes.	I have thoughts of killing myself, but I would not carry them out..	I cry more now than I used to.	I am slightly more irritated now than usual.	I am less interested in othe people than I used to be.	I put off making decisions more than I used to.	I believe that I look ugly.	It takes an extra effort to get started at doing something.	I don't sleep as well as I used to.	I get tired more easily than I used to.	My appetite is no worse than usual.	I haven't lost much weight, if any, lately.	I am not trying to loose weight.	I am worried about physical problems such as aches and pains, or upset stomach, or constipation,	I am less interested in sex than I used to be.	somewhat	somewhat	somewhat	somewhat	somewhat	somewhat	somewhat	somewhat	somewhat	not at all	somewhat	somewhat	somewhat
2019-07-19 21:07:30	matcunha8844@gmail.com	agree with informed consent form	24	man.	male	bisexual	I live with my family.	No.	No.	No	Sports association.	No.	No, I have never been under treatment.	Yes	I feel sad.	I feel dicouraged about the future	I feel I have failed more than the average person	I don't enjoy things the way I used to	I feel guilty most of the time.	I don't feel I am being punished.	I am disappointed in myself.	I blame myself all the time for my faults.	I have thoughts of killing myself, but I would not carry them out..	I used to be able to cry, but now I can't cry even though I want to.	I am slightly more irritated now than usual.	I am less interested in othe people than I used to be.	I put off making decisions more than I used to.	I am worried that I am looking old or unattractive.	I have to push myself very hard to do any thing.	I don't sleep as well as I used to.	I get tired from doing almost anything.	My appetite is not as good as it used to be.	I haven't lost much weight, if any, lately.	I am trying to loose weight.	I am worried about physical problems such as aches and pains, or upset stomach, or constipation,	I am less interested in sex than I used to be.	somewhat	not at all	somewhat	moderately so	not at all	somewhat	moderately so	somewhat	moderately so	somewhat	not at all	somewhat	somewhat
2019-07-19 21:15:56	gabrielbarbosa424@hotmail.com	agree with informed consent form	20	man.	male	bisexual	I live in university housing	No.	Yes.	No	Sports association., Academic Association	No.	Yes, before entering medical school and I finished before medical school, Yes, iniciei depois de ingressar na universidade/faculdade, e No sigo em tratamento.	No	I don't feel sad.	I am not particulary dicouraged about the future	I do not feel like a failure	I don't enjoy things the way I used to	I feel guilty a good part of the time.	I don't feel I am being punished.	I am disappointed in myself.	I am critical of myself for my weaknesses or mistakes.	I don't have any thoughtssd of killing myself.	I cry more now than I used to.	I am no more irritated by things than I ever am.	I have not lost interest in other people.	I put off making decisions more than I used to.	I don't feel that I look any worse than I used to.	It takes an extra effort to get started at doing something.	I can sleep as well as usual.	I don't get more tired than usual.	My appetite is no worse than usual.	I haven't lost much weight, if any, lately.	I am trying to loose weight.	I am no more worried about my health than usual.	I have not noticed any recent change in my interest in sex.	moderately so	moderately so	somewhat	somewhat	moderately so	not at all	somewhat	moderately so	moderately so	moderately so	moderately so	somewhat	somewhat
2019-07-19 21:21:24	rnicaretta@hotmail.com	agree with informed consent form	23	man.	male	homosexual	I live with friends or colleages.	No.	Yes.	No	Academic Association, Education or other committe	No.	No, I have never been under treatment.	No	I don't feel sad.	I am not particulary dicouraged about the future	I do not feel like a failure	I get as much satisfaction out of things as I used to	I don't feel particularly guilty	I don't feel I am being punished.	I don't feel disappointed in myself.	I am critical of myself for my weaknesses or mistakes.	I don't have any thoughtssd of killing myself.	I don't cry any more than usual.	I am slightly more irritated now than usual.	I am less interested in othe people than I used to be.	I put off making decisions more than I used to.	I don't feel that I look any worse than I used to.	It takes an extra effort to get started at doing something.	I don't sleep as well as I used to.	I get tired more easily than I used to.	My appetite is no worse than usual.	I haven't lost much weight, if any, lately.	I am not trying to loose weight.	I am worried about physical problems such as aches and pains, or upset stomach, or constipation,	I am less interested in sex than I used to be.	very much so	very much so	not at all	not at all	very much so	not at all	not at all	not at all	not at all	very much so	very much so	not at all	somewhat
2019-07-19 21:24:06	tathyebaranha@gmail.com	agree with informed consent form	21	woman.	female	bisexual	I live with my family.	No.	No.	No	No	No.	Yes, before entering medical school and I finished before medical school	No	I feel sad.	I am not particulary dicouraged about the future	I feel I have failed more than the average person	I don't enjoy things the way I used to	I feel guilty a good part of the time.	I don't feel I am being punished.	I am disappointed in myself.	I am critical of myself for my weaknesses or mistakes.	I don't have any thoughtssd of killing myself.	I don't cry any more than usual.	I am no more irritated by things than I ever am.	I have not lost interest in other people.	I put off making decisions more than I used to.	I am worried that I am looking old or unattractive.	It takes an extra effort to get started at doing something.	I don't sleep as well as I used to.	I get tired more easily than I used to.	My appetite is no worse than usual.	I haven't lost much weight, if any, lately.	I am trying to loose weight.	I am worried about physical problems such as aches and pains, or upset stomach, or constipation,	I have not noticed any recent change in my interest in sex.	somewhat	moderately so	not at all	moderately so	moderately so	not at all	moderately so	moderately so	moderately so	very much so	somewhat	not at all	not at all
2019-07-19 21:28:56	mtmunari@outook.com	agree with informed consent form	22	man.	male	homosexual	I live alone.	No.	No.	No	Sports association.	No.	Yes, before entering medical school and I am still under treatment	No	I feel sad.	I feel dicouraged about the future	I feel I have failed more than the average person	I don't enjoy things the way I used to	I feel guilty a good part of the time.	I don't feel I am being punished.	I am disappointed in myself.	I am critical of myself for my weaknesses or mistakes.	I have thoughts of killing myself, but I would not carry them out..	I don't cry any more than usual.	I am no more irritated by things than I ever am.	I am less interested in othe people than I used to be.	I put off making decisions more than I used to.	I am worried that I am looking old or unattractive.	It takes an extra effort to get started at doing something.	I can sleep as well as usual.	I get tired more easily than I used to.	My appetite is no worse than usual.	I haven't lost much weight, if any, lately.	I am trying to loose weight.	I am worried about physical problems such as aches and pains, or upset stomach, or constipation,	I am less interested in sex than I used to be.	moderately so	moderately so	somewhat	not at all	moderately so	moderately so	moderately so	very much so	somewhat	very much so	somewhat	not at all	not at all
2019-07-19 21:30:10	althaisleoncio@gmail.com	agree with informed consent form	20	other	female	bisexual	I live in university housing	No.	No.	Yes.	No	Yes.	Yes, before entering medical school and I am still under treatment	Yes	I don't feel sad.	I am not particulary dicouraged about the future	I feel I have failed more than the average person	I get as much satisfaction out of things as I used to	I don't feel particularly guilty	I don't feel I am being punished.	I am disappointed in myself.	I am critical of myself for my weaknesses or mistakes.	I don't have any thoughtssd of killing myself.	I don't cry any more than usual.	I am slightly more irritated now than usual.	I have not lost interest in other people.	I put off making decisions more than I used to.	I am worried that I am looking old or unattractive.	I have to push myself very hard to do any thing.	I can sleep as well as usual.	I get tired more easily than I used to.	My appetite is no worse than usual.	I haven't lost much weight, if any, lately.	I am not trying to loose weight.	I am worried about physical problems such as aches and pains, or upset stomach, or constipation,	I have not noticed any recent change in my interest in sex.	moderately so	moderately so	somewhat	somewhat	moderately so	not at all	somewhat	moderately so	somewhat	moderately so	moderately so	not at all	not at all
2019-07-19 21:30:52	lauro.igors@gmail.com	agree with informed consent form	22	man.	male	homosexual	Other.	Yes.	No.	No	No	No.	No, I have never been under treatment.	No	I don't feel sad.	I am not particulary dicouraged about the future	I do not feel like a failure	I get as much satisfaction out of things as I used to	I don't feel particularly guilty	I don't feel I am being punished.	I don't feel disappointed in myself.	I am critical of myself for my weaknesses or mistakes.	I don't have any thoughtssd of killing myself.	I don't cry any more than usual.	I am no more irritated by things than I ever am.	I have not lost interest in other people.	I make decisions about as well as I ever could	I believe that I look ugly.	I can work about as well as before.	I can sleep as well as usual.	I don't get more tired than usual.	My appetite is no worse than usual.	I have lost more than ten pounds.	I am not trying to loose weight.	I am no more worried about my health than usual.	I have not noticed any recent change in my interest in sex.	somewhat	somewhat	somewhat	not at all	not at all	not at all	somewhat	moderately so	somewhat	somewhat	somewhat	somewhat	not at all
2019-07-19 21:32:01	japecanga@gmail.com	agree with informed consent form	26	man.	male	homosexual	I live with my family.	No.	No.	Yes.	No	No.	No, I have never been under treatment.	No	I don't feel sad.	I am not particulary dicouraged about the future	I do not feel like a failure	I get as much satisfaction out of things as I used to	I don't feel particularly guilty	I don't feel I am being punished.	I don't feel disappointed in myself.	I don't feel I am any worse than anybody else.	I don't have any thoughtssd of killing myself.	I don't cry any more than usual.	I feeld irritated all the time now.	I am less interested in othe people than I used to be.	I make decisions about as well as I ever could	I am worried that I am looking old or unattractive.	I can work about as well as before.	I don't sleep as well as I used to.	I don't get more tired than usual.	My appetite is no worse than usual.	I haven't lost much weight, if any, lately.	I am trying to loose weight.	I am no more worried about my health than usual.	I have not noticed any recent change in my interest in sex.	not at all	moderately so	somewhat	not at all	very much so	not at all	not at all	somewhat	moderately so	very much so	somewhat	moderately so	moderately so
2019-07-19 21:33:16	arthurmorenoleao@gmail.com	agree with informed consent form	21	man.	male	homosexual	I live in university housing	Yes.	Yes.	No	Education or other committe	No.	No, I have never been under treatment.	No	I feel sad.	I feel dicouraged about the future	I do not feel like a failure	I don't enjoy things the way I used to	I don't feel particularly guilty	I don't feel I am being punished.	I am disappointed in myself.	I blame myself all the time for my faults.	I don't have any thoughtssd of killing myself.	I don't cry any more than usual.	I am no more irritated by things than I ever am.	I have not lost interest in other people.	I put off making decisions more than I used to.	I believe that I look ugly.	I can work about as well as before.	I can sleep as well as usual.	I don't get more tired than usual.	My appetite is no worse than usual.	I haven't lost much weight, if any, lately.	I am not trying to loose weight.	I am no more worried about my health than usual.	I have not noticed any recent change in my interest in sex.	moderately so	very much so	not at all	not at all	very much so	somewhat	somewhat	not at all	moderately so	very much so	moderately so	not at all	not at all
2019-07-19 21:48:22	panizzinha1@gmail.com	agree with informed consent form	25	woman.	female	bisexual	I live in university housing	No.	Yes.	No	Academic Association, DENEM (Direção Executiva Nacional dos Estudantes de Medicina), Education or other committe	No.	Yes, iniciei depois de ingressar na universidade/faculdade, e No sigo em tratamento.	Yes	I feel sad.	I am not particulary dicouraged about the future	I do not feel like a failure	I don't enjoy things the way I used to	I feel guilty a good part of the time.	I don't feel I am being punished.	I am disappointed in myself.	I blame myself all the time for my faults.	I don't have any thoughtssd of killing myself.	I cry more now than I used to.	I feeld irritated all the time now.	I am less interested in othe people than I used to be.	I have greater difficulty in making decisions than before.	I don't feel that I look any worse than I used to.	It takes an extra effort to get started at doing something.	I don't sleep as well as I used to.	I get tired more easily than I used to.	My appetite is no worse than usual.	I haven't lost much weight, if any, lately.	I am not trying to loose weight.	I am worried about physical problems such as aches and pains, or upset stomach, or constipation,	I am less interested in sex than I used to be.	somewhat	somewhat	moderately so	not at all	somewhat	somewhat	moderately so	not at all	moderately so	somewhat	somewhat	moderately so	moderately so
2019-07-19 21:49:00	jbatistaalves16@gmail.com	agree with informed consent form	20	man.	male	homosexual	I live alone.	Yes.	No.	No	No	No.	Yes, before entering medical school and I finished before medical school	No	I feel sad.	I feel dicouraged about the future	I do not feel like a failure	I don't enjoy things the way I used to	I feel guilty most of the time.	I don't feel I am being punished.	I don't feel disappointed in myself.	I blame myself all the time for my faults.	I don't have any thoughtssd of killing myself.	I used to be able to cry, but now I can't cry even though I want to.	I am slightly more irritated now than usual.	I have not lost interest in other people.	I have greater difficulty in making decisions than before.	I believe that I look ugly.	I can work about as well as before.	I don't sleep as well as I used to.	I am too tired to do anything.	My appetite is no worse than usual.	I haven't lost much weight, if any, lately.	I am trying to loose weight.	I am no more worried about my health than usual.	I am less interested in sex than I used to be.	not at all	not at all	very much so	not at all	not at all	moderately so	very much so	not at all	very much so	not at all	somewhat	somewhat	somewhat
2019-07-19 21:53:38	messiasloiola@gmail.com	agree with informed consent form	19	man.	male	homosexual	I live in university housing	Yes.	Yes.	Yes.	No	No.	No, I have never been under treatment.	No	I feel sad.	I feel dicouraged about the future	I feel I have failed more than the average person	I don't enjoy things the way I used to	I feel guilty a good part of the time.	I don't feel I am being punished.	I am disappointed in myself.	I am critical of myself for my weaknesses or mistakes.	I have thoughts of killing myself, but I would not carry them out..	I cry more now than I used to.	I am slightly more irritated now than usual.	I have not lost interest in other people.	I put off making decisions more than I used to.	I don't feel that I look any worse than I used to.	It takes an extra effort to get started at doing something.	I don't sleep as well as I used to.	I get tired from doing almost anything.	My appetite is much worse now.	I have lost more than ten pounds.	I am not trying to loose weight.	I am worried about physical problems such as aches and pains, or upset stomach, or constipation,	I have not noticed any recent change in my interest in sex.	moderately so	somewhat	somewhat	not at all	not at all	somewhat	somewhat	somewhat	very much so	not at all	somewhat	moderately so	somewhat
2019-07-19 22:19:35	arthurdescrovi@gmail.com	agree with informed consent form	22	man.	male	homosexual	I live with friends or colleages.	No.	Yes.	Yes.	No	No.	Yes, before entering medical school and I finished before medical school	No	I don't feel sad.	I am not particulary dicouraged about the future	I do not feel like a failure	I get as much satisfaction out of things as I used to	I don't feel particularly guilty	I don't feel I am being punished.	I don't feel disappointed in myself.	I don't feel I am any worse than anybody else.	I don't have any thoughtssd of killing myself.	I don't cry any more than usual.	I am no more irritated by things than I ever am.	I have not lost interest in other people.	I make decisions about as well as I ever could	I don't feel that I look any worse than I used to.	I can work about as well as before.	I don't sleep as well as I used to.	I get tired more easily than I used to.	My appetite is no worse than usual.	I haven't lost much weight, if any, lately.	I am not trying to loose weight.	I am no more worried about my health than usual.	I have not noticed any recent change in my interest in sex.	very much so	moderately so	somewhat	not at all	very much so	not at all	not at all	very much so	not at all	very much so	very much so	not at all	not at all
2019-07-19 22:26:06	lailacm@hotmail.com	agree with informed consent form	24	woman.	female	bisexual	I live alone.	No.	No.	No	Sports association., Academic Association	Yes.	Yes, before entering medical school and I am still under treatment	Yes	I feel sad.	I feel dicouraged about the future	I feel I have failed more than the average person	I don't enjoy things the way I used to	I feel guilty all the time.	I don't feel I am being punished.	I am disgusted with myself.	I blame myself all the time for my faults.	I have thoughts of killing myself, but I would not carry them out..	I cry more now than I used to.	I am slightly more irritated now than usual.	I have lost most of the interest in other people.	I have greater difficulty in making decisions than before.	I believe that I look ugly.	I have to push myself very hard to do any thing.	I can sleep as well as usual.	I get tired from doing almost anything.	My appetite is no worse than usual.	I haven't lost much weight, if any, lately.	I am trying to loose weight.	I am worried about physical problems such as aches and pains, or upset stomach, or constipation,	I have lost interest in sex completely.	somewhat	not at all	moderately so	very much so	somewhat	very much so	very much so	not at all	very much so	somewhat	not at all	very much so	somewhat
2019-07-19 22:27:37	yanguida@yahoo.com.br	agree with informed consent form	22	man.	male	homosexual	I live alone.	No.	No.	Yes.	Sports association.	No.	Yes, iniciei depois de ingressar na universidade/faculdade, e No sigo em tratamento.	No	I feel sad.	I am not particulary dicouraged about the future	I do not feel like a failure	I don't enjoy things the way I used to	I feel guilty a good part of the time.	I don't feel I am being punished.	I am disappointed in myself.	I am critical of myself for my weaknesses or mistakes.	I don't have any thoughtssd of killing myself.	I don't cry any more than usual.	I am slightly more irritated now than usual.	I am less interested in othe people than I used to be.	I make decisions about as well as I ever could	I feel that there are permanent changes in my appearence that make me look unattractive.	It takes an extra effort to get started at doing something.	I don't sleep as well as I used to.	I get tired from doing almost anything.	My appetite is not as good as it used to be.	I haven't lost much weight, if any, lately.	I am not trying to loose weight.	I am worried about physical problems such as aches and pains, or upset stomach, or constipation,	I am less interested in sex than I used to be.	somewhat	somewhat	somewhat	somewhat	somewhat	not at all	somewhat	somewhat	somewhat	somewhat	not at all	somewhat	not at all
2019-07-19 22:28:10	bruna_rezende_87@hotmail.com	agree with informed consent form	24	woman.	female	homosexual	I live alone.	No.	No.	No	No	Yes.	Yes, before entering medical school and I am still under treatment	Yes	I don't feel sad.	I am not particulary dicouraged about the future	I do not feel like a failure	I get as much satisfaction out of things as I used to	I don't feel particularly guilty	I don't feel I am being punished.	I am disappointed in myself.	I am critical of myself for my weaknesses or mistakes.	I don't have any thoughtssd of killing myself.	I don't cry any more than usual.	I am no more irritated by things than I ever am.	I am less interested in othe people than I used to be.	I make decisions about as well as I ever could	I don't feel that I look any worse than I used to.	I can work about as well as before.	I can sleep as well as usual.	I don't get more tired than usual.	My appetite is no worse than usual.	I have lost more than ten pounds.	I am trying to loose weight.	I am no more worried about my health than usual.	I am less interested in sex than I used to be.	moderately so	moderately so	not at all	somewhat	moderately so	not at all	not at all	moderately so	not at all	very much so	moderately so	not at all	not at all
2019-07-19 22:30:25	jameson.live@hotmail.com	agree with informed consent form	22	man.	male	bisexual	I live in university housing	No.	Yes.	No	Academic Association	Yes.	Yes, before entering medical school and I am still under treatment	No	I feel sad.	I am not particulary dicouraged about the future	I do not feel like a failure	I don't enjoy things the way I used to	I don't feel particularly guilty	I don't feel I am being punished.	I don't feel disappointed in myself.	I am critical of myself for my weaknesses or mistakes.	I have thoughts of killing myself, but I would not carry them out..	I don't cry any more than usual.	I am slightly more irritated now than usual.	I have not lost interest in other people.	I make decisions about as well as I ever could	I am worried that I am looking old or unattractive.	It takes an extra effort to get started at doing something.	I don't sleep as well as I used to.	I get tired more easily than I used to.	My appetite is not as good as it used to be.	I haven't lost much weight, if any, lately.	I am trying to loose weight.	I am no more worried about my health than usual.	I have not noticed any recent change in my interest in sex.	not at all	moderately so	somewhat	not at all	somewhat	not at all	moderately so	somewhat	very much so	somewhat	somewhat	moderately so	moderately so
2019-07-19 22:47:19	virginia.barbosa@uol.com.br	agree with informed consent form	25	woman.	female	bisexual	I live alone.	No.	Yes.	Yes.	Academic Association	Yes.	Yes, I started before entering medical school and stoped the treatment after entering medical school	No	I don't feel sad.	I feel dicouraged about the future	I feel I have failed more than the average person	I don't enjoy things the way I used to	I feel guilty a good part of the time.	I don't feel I am being punished.	I am disappointed in myself.	I am critical of myself for my weaknesses or mistakes.	I don't have any thoughtssd of killing myself.	I don't cry any more than usual.	I feeld irritated all the time now.	I am less interested in othe people than I used to be.	I make decisions about as well as I ever could	I am worried that I am looking old or unattractive.	It takes an extra effort to get started at doing something.	I don't sleep as well as I used to.	I get tired more easily than I used to.	My appetite is not as good as it used to be.	I haven't lost much weight, if any, lately.	I am trying to loose weight.	I am very worried about physical problems, and it's hard to think of much else.	I am much less interested in sex now.	not at all	somewhat	moderately so	somewhat	somewhat	somewhat	very much so	not at all	somewhat	moderately so	somewhat	very much so	somewhat
2019-07-19 22:47:31	biah.rizzo@gmail.com	agree with informed consent form	20	woman.	female	bisexual	I live with friends or colleages.	No.	Yes.	Yes.	No	No.	Yes, before entering medical school and I finished before medical school	No	I don't feel sad.	I am not particulary dicouraged about the future	I do not feel like a failure	I get as much satisfaction out of things as I used to	I don't feel particularly guilty	I don't feel I am being punished.	I don't feel disappointed in myself.	I don't feel I am any worse than anybody else.	I don't have any thoughtssd of killing myself.	I don't cry any more than usual.	I am no more irritated by things than I ever am.	I have not lost interest in other people.	I make decisions about as well as I ever could	I don't feel that I look any worse than I used to.	I can work about as well as before.	I can sleep as well as usual.	I get tired more easily than I used to.	My appetite is no worse than usual.	I haven't lost much weight, if any, lately.	I am not trying to loose weight.	I am worried about physical problems such as aches and pains, or upset stomach, or constipation,	I have not noticed any recent change in my interest in sex.	somewhat	very much so	moderately so	not at all	very much so	somewhat	not at all	not at all	moderately so	moderately so	moderately so	not at all	somewhat
2019-07-19 22:48:39	naomi_98kn@hotmail.com	agree with informed consent form	21	woman.	female	homosexual	I live alone.	No.	No.	No	Sports association.	Yes.	Yes, before entering medical school and I finished before medical school	No	I feel sad.	I feel I have nothing to look forward to	I feel I have failed more than the average person	I don't enjoy things the way I used to	I feel guilty a good part of the time.	I don't feel I am being punished.	I am disgusted with myself.	I blame myself all the time for my faults.	I have thoughts of killing myself, but I would not carry them out..	I cry more now than I used to.	I feeld irritated all the time now.	I have lost most of the interest in other people.	I put off making decisions more than I used to.	I believe that I look ugly.	I have to push myself very hard to do any thing.	I don't sleep as well as I used to.	I am too tired to do anything.	My appetite is no worse than usual.	I haven't lost much weight, if any, lately.	I am trying to loose weight.	I am worried about physical problems such as aches and pains, or upset stomach, or constipation,	I have lost interest in sex completely.	somewhat	somewhat	somewhat	somewhat	somewhat	somewhat	moderately so	somewhat	somewhat	somewhat	somewhat	somewhat	somewhat
2019-07-19 22:54:43	gabriela.eivazian@gmail.com	agree with informed consent form	23	woman.	female	bisexual	I live with friends or colleages.	No.	No.	Yes.	Academic Association, Education or other committe	Yes.	Yes, before entering medical school and I am still under treatment	Yes	I don't feel sad.	I am not particulary dicouraged about the future	I do not feel like a failure	I don't enjoy things the way I used to	I feel guilty a good part of the time.	I feel I may be punished.	I don't feel disappointed in myself.	I am critical of myself for my weaknesses or mistakes.	I don't have any thoughtssd of killing myself.	I don't cry any more than usual.	I am no more irritated by things than I ever am.	I am less interested in othe people than I used to be.	I put off making decisions more than I used to.	I don't feel that I look any worse than I used to.	It takes an extra effort to get started at doing something.	I can sleep as well as usual.	I get tired from doing almost anything.	My appetite is no worse than usual.	I haven't lost much weight, if any, lately.	I am trying to loose weight.	I am no more worried about my health than usual.	I am less interested in sex than I used to be.	somewhat	somewhat	somewhat	not at all	somewhat	somewhat	moderately so	somewhat	moderately so	moderately so	somewhat	somewhat	very much so
2019-07-19 22:55:54	thaisfnano@gmail.com	agree with informed consent form	23	woman.	female	bisexual	I live with friends or colleages.	No.	Yes.	No	No	Yes.	Yes, before entering medical school and I am still under treatment	No	I feel sad.	I feel dicouraged about the future	I do not feel like a failure	I don't enjoy things the way I used to	I feel guilty a good part of the time.	I don't feel I am being punished.	I am disappointed in myself.	I am critical of myself for my weaknesses or mistakes.	I don't have any thoughtssd of killing myself.	I don't cry any more than usual.	I am slightly more irritated now than usual.	I am less interested in othe people than I used to be.	I put off making decisions more than I used to.	I don't feel that I look any worse than I used to.	It takes an extra effort to get started at doing something.	I don't sleep as well as I used to.	I get tired from doing almost anything.	My appetite is no worse than usual.	I haven't lost much weight, if any, lately.	I am not trying to loose weight.	I am worried about physical problems such as aches and pains, or upset stomach, or constipation,	I am less interested in sex than I used to be.	somewhat	moderately so	moderately so	somewhat	somewhat	somewhat	somewhat	not at all	somewhat	very much so	somewhat	somewhat	somewhat
2019-07-19 22:56:55	leonardotelf2@gmail.com	agree with informed consent form	24	man.	male	homosexual	I live with friends or colleages.	No.	Yes.	No	Academic Association, Other	No.	No, I have never been under treatment.	No	I feel sad.	I am not particulary dicouraged about the future	I do not feel like a failure	I get as much satisfaction out of things as I used to	I feel guilty a good part of the time.	I don't feel I am being punished.	I am disappointed in myself.	I am critical of myself for my weaknesses or mistakes.	I have thoughts of killing myself, but I would not carry them out..	I cry more now than I used to.	I am no more irritated by things than I ever am.	I am less interested in othe people than I used to be.	I put off making decisions more than I used to.	I don't feel that I look any worse than I used to.	It takes an extra effort to get started at doing something.	I don't sleep as well as I used to.	I get tired more easily than I used to.	My appetite is no worse than usual.	I haven't lost much weight, if any, lately.	I am not trying to loose weight.	I am worried about physical problems such as aches and pains, or upset stomach, or constipation,	I have not noticed any recent change in my interest in sex.	somewhat	somewhat	somewhat	somewhat	somewhat	somewhat	somewhat	not at all	moderately so	moderately so	somewhat	somewhat	somewhat
2019-07-19 23:06:06	giuliamaurob@hotmail.com	agree with informed consent form	22	woman.	female	bisexual	I live alone.	No.	Yes.	Yes.	Sports association., Education or other committe	Yes.	Yes, before entering medical school and I am still under treatment	Yes	I feel sad.	I am not particulary dicouraged about the future	I do not feel like a failure	I don't enjoy things the way I used to	I don't feel particularly guilty	I don't feel I am being punished.	I am disappointed in myself.	I don't feel I am any worse than anybody else.	I have thoughts of killing myself, but I would not carry them out..	I cry more now than I used to.	I feeld irritated all the time now.	I have not lost interest in other people.	I make decisions about as well as I ever could	I don't feel that I look any worse than I used to.	It takes an extra effort to get started at doing something.	I don't sleep as well as I used to.	I don't get more tired than usual.	My appetite is no worse than usual.	I haven't lost much weight, if any, lately.	I am not trying to loose weight.	I am no more worried about my health than usual.	I have not noticed any recent change in my interest in sex.	not at all	somewhat	moderately so	very much so	very much so	not at all	not at all	moderately so	moderately so	very much so	somewhat	very much so	somewhat
2019-07-19 23:06:45	gabi.perellon@gmail.com	agree with informed consent form	23	woman.	female	bisexual	Other.	No.	Yes.	Yes.	No	No.	Yes, before entering medical school and I finished before medical school	No	I don't feel sad.	I am not particulary dicouraged about the future	I do not feel like a failure	I get as much satisfaction out of things as I used to	I don't feel particularly guilty	I don't feel I am being punished.	I am disappointed in myself.	I am critical of myself for my weaknesses or mistakes.	I don't have any thoughtssd of killing myself.	I don't cry any more than usual.	I am slightly more irritated now than usual.	I am less interested in othe people than I used to be.	I make decisions about as well as I ever could	I am worried that I am looking old or unattractive.	I can work about as well as before.	I can sleep as well as usual.	I get tired more easily than I used to.	My appetite is no worse than usual.	I haven't lost much weight, if any, lately.	I am trying to loose weight.	I am worried about physical problems such as aches and pains, or upset stomach, or constipation,	I have not noticed any recent change in my interest in sex.	moderately so	moderately so	somewhat	not at all	somewhat	somewhat	moderately so	moderately so	somewhat	moderately so	somewhat	somewhat	not at all
2019-07-19 23:07:05	beacruz.19@gmail.com	agree with informed consent form	27	woman.	female	bisexual	I live with my family.	Yes.	Yes.	Yes.	DENEM (Direção Executiva Nacional dos Estudantes de Medicina)	Yes.	Yes, before entering medical school and I am still under treatment	Yes	I feel sad.	I am not particulary dicouraged about the future	I do not feel like a failure	I don't enjoy things the way I used to	I don't feel particularly guilty	I feel I am being punished.	I don't feel disappointed in myself.	I blame myself all the time for my faults.	I don't have any thoughtssd of killing myself.	I cry more now than I used to.	I am no more irritated by things than I ever am.	I have lost most of the interest in other people.	I have greater difficulty in making decisions than before.	I don't feel that I look any worse than I used to.	I have to push myself very hard to do any thing.	I don't sleep as well as I used to.	I get tired from doing almost anything.	My appetite is not as good as it used to be.	I haven't lost much weight, if any, lately.	I am not trying to loose weight.	I am no more worried about my health than usual.	I have not noticed any recent change in my interest in sex.	somewhat	somewhat	somewhat	not at all	somewhat	not at all	somewhat	somewhat	not at all	somewhat	somewhat	not at all	not at all
2019-07-19 23:14:58	luiza.passanezi@uni9.edu.br	agree with informed consent form	21	woman.	female	bisexual	I live with friends or colleages.	No.	Yes.	No	Sports association.	Yes.	Yes, I started after entering medical school and I am still under treatment	Yes	I feel sad.	I feel dicouraged about the future	I feel I have failed more than the average person	I don't enjoy things the way I used to	I feel guilty most of the time.	I don't feel I am being punished.	I am disappointed in myself.	I blame myself for everything bad that happens.	I have thoughts of killing myself, but I would not carry them out..	I cry more now than I used to.	I am slightly more irritated now than usual.	I am less interested in othe people than I used to be.	I have greater difficulty in making decisions than before.	I don't feel that I look any worse than I used to.	It takes an extra effort to get started at doing something.	I wake up 1-2 hours earlier than usual and find it hard to get back to sleep.	I get tired from doing almost anything.	My appetite is not as good as it used to be.	I have lost more than five pounds.	I am not trying to loose weight.	I am worried about physical problems such as aches and pains, or upset stomach, or constipation,	I am much less interested in sex now.	not at all	not at all	moderately so	moderately so	not at all	moderately so	moderately so	not at all	moderately so	not at all	not at all	moderately so	somewhat
2019-07-19 23:17:50	julia_marciano@hotmail.com	agree with informed consent form	23	woman.	female	bisexual	I live with friends or colleages.	No.	Yes.	Yes.	No	No.	Yes, before entering medical school and I finished before medical school	No	I feel sad.	I am not particulary dicouraged about the future	I feel I have failed more than the average person	I don't enjoy things the way I used to	I don't feel particularly guilty	I don't feel I am being punished.	I am disappointed in myself.	I am critical of myself for my weaknesses or mistakes.	I don't have any thoughtssd of killing myself.	I don't cry any more than usual.	I am slightly more irritated now than usual.	I am less interested in othe people than I used to be.	I put off making decisions more than I used to.	I believe that I look ugly.	I have to push myself very hard to do any thing.	I can sleep as well as usual.	I get tired from doing almost anything.	My appetite is no worse than usual.	I haven't lost much weight, if any, lately.	I am trying to loose weight.	I am no more worried about my health than usual.	I have not noticed any recent change in my interest in sex.	somewhat	somewhat	moderately so	somewhat	not at all	somewhat	very much so	not at all	very much so	very much so	not at all	somewhat	somewhat
2019-07-19 23:24:05	thom.jeru@gmail.com	agree with informed consent form	21	man.	male	homosexual	I live with my family.	Yes.	Yes.	Yes.	Academic Association, Other	Yes.	Yes, I started after entering medical school and I am still under treatment	Yes	I feel sad.	I feel dicouraged about the future	I feel I have failed more than the average person	I don't enjoy things the way I used to	I don't feel particularly guilty	I don't feel I am being punished.	I am disgusted with myself.	I blame myself all the time for my faults.	I would kill myself if I had the chance.	I used to be able to cry, but now I can't cry even though I want to.	I feeld irritated all the time now.	I am less interested in othe people than I used to be.	I have greater difficulty in making decisions than before.	I believe that I look ugly.	I have to push myself very hard to do any thing.	I don't sleep as well as I used to.	I get tired from doing almost anything.	My appetite is much worse now.	I haven't lost much weight, if any, lately.	I am trying to loose weight.	I am very worried about physical problems, and it's hard to think of much else.	I have not noticed any recent change in my interest in sex.	not at all	not at all	moderately so	moderately so	not at all	very much so	very much so	not at all	somewhat	not at all	not at all	moderately so	moderately so
2019-07-19 23:27:19	sidartagoutama@gmail.com	agree with informed consent form	30	man.	male	homosexual	I live with friends or colleages.	No.	Yes.	Yes.	No	Yes.	Yes, before entering medical school and I finished before medical school	No	I don't feel sad.	I am not particulary dicouraged about the future	I do not feel like a failure	I get as much satisfaction out of things as I used to	I feel guilty a good part of the time.	I don't feel I am being punished.	I am disappointed in myself.	I am critical of myself for my weaknesses or mistakes.	I don't have any thoughtssd of killing myself.	I cry more now than I used to.	I am slightly more irritated now than usual.	I have lost most of the interest in other people.	I put off making decisions more than I used to.	I am worried that I am looking old or unattractive.	I can work about as well as before.	I don't sleep as well as I used to.	I get tired more easily than I used to.	My appetite is no worse than usual.	I haven't lost much weight, if any, lately.	I am trying to loose weight.	I am no more worried about my health than usual.	I have not noticed any recent change in my interest in sex.	somewhat	somewhat	moderately so	not at all	moderately so	somewhat	somewhat	somewhat	moderately so	moderately so	moderately so	somewhat	somewhat
2019-07-19 23:34:53	andy_urdhamuck@hotmail.com	agree with informed consent form	24	man.	male	homosexual	I live with friends or colleages.	No.	Yes.	Yes.	Academic Association	No.	No, I have never been under treatment.	No	I don't feel sad.	I feel dicouraged about the future	I do not feel like a failure	I get as much satisfaction out of things as I used to	I don't feel particularly guilty	I don't feel I am being punished.	I am disappointed in myself.	I don't feel I am any worse than anybody else.	I don't have any thoughtssd of killing myself.	I don't cry any more than usual.	I am slightly more irritated now than usual.	I have not lost interest in other people.	I put off making decisions more than I used to.	I am worried that I am looking old or unattractive.	It takes an extra effort to get started at doing something.	I don't sleep as well as I used to.	I get tired more easily than I used to.	My appetite is no worse than usual.	I haven't lost much weight, if any, lately.	I am not trying to loose weight.	I am worried about physical problems such as aches and pains, or upset stomach, or constipation,	I have not noticed any recent change in my interest in sex.	moderately so	somewhat	somewhat	not at all	somewhat	somewhat	moderately so	not at all	somewhat	somewhat	somewhat	somewhat	moderately so
2019-07-19 23:54:53	helotersariol@gmail.com	agree with informed consent form	23	woman.	female	bisexual	I live with my family.	No.	Yes.	Yes.	Other	Yes.	Yes, before entering medical school and I finished before medical school, Yes, iniciei depois de ingressar na universidade/faculdade, e No sigo em tratamento.	Yes	I don't feel sad.	I am not particulary dicouraged about the future	As I look bach on my life, all I can see is a lot of failure	I don't enjoy things the way I used to	I don't feel particularly guilty	I expect to be punished.	I am disappointed in myself.	I blame myself all the time for my faults.	I don't have any thoughtssd of killing myself.	I cry more now than I used to.	I am slightly more irritated now than usual.	I am less interested in othe people than I used to be.	I put off making decisions more than I used to.	I feel that there are permanent changes in my appearence that make me look unattractive.	It takes an extra effort to get started at doing something.	I can sleep as well as usual.	I don't get more tired than usual.	My appetite is much worse now.	I haven't lost much weight, if any, lately.	I am trying to loose weight.	I am worried about physical problems such as aches and pains, or upset stomach, or constipation,	I am less interested in sex than I used to be.	moderately so	somewhat	somewhat	somewhat	somewhat	somewhat	moderately so	somewhat	somewhat	not at all	somewhat	moderately so	somewhat
2019-07-19 23:56:15	sabrina.vechini2@gmail.com	agree with informed consent form	25	woman.	female	bisexual	I live alone.	No.	Yes.	Yes.	No	Yes.	Yes, before entering medical school and I am still under treatment	No	I don't feel sad.	I am not particulary dicouraged about the future	I do not feel like a failure	I don't enjoy things the way I used to	I feel guilty a good part of the time.	I don't feel I am being punished.	I am disappointed in myself.	I blame myself all the time for my faults.	I don't have any thoughtssd of killing myself.	I don't cry any more than usual.	I am no more irritated by things than I ever am.	I have not lost interest in other people.	I put off making decisions more than I used to.	I am worried that I am looking old or unattractive.	I have to push myself very hard to do any thing.	I wake up 1-2 hours earlier than usual and find it hard to get back to sleep.	I get tired from doing almost anything.	My appetite is no worse than usual.	I haven't lost much weight, if any, lately.	I am trying to loose weight.	I am no more worried about my health than usual.	I am much less interested in sex now.	somewhat	moderately so	very much so	somewhat	moderately so	somewhat	somewhat	not at all	very much so	somewhat	somewhat	somewhat	not at all
2019-07-19 23:56:35	bortolinibs@gmail.com	agree with informed consent form	23	woman.	female	bisexual	Other.	Yes.	No.	No	No	Yes.	Yes, I started before entering medical school and stoped the treatment after entering medical school	No	I don't feel sad.	I am not particulary dicouraged about the future	I feel I have failed more than the average person	I get as much satisfaction out of things as I used to	I feel guilty most of the time.	I feel I may be punished.	I am disappointed in myself.	I blame myself all the time for my faults.	I have thoughts of killing myself, but I would not carry them out..	I don't cry any more than usual.	I am slightly more irritated now than usual.	I have lost most of the interest in other people.	I put off making decisions more than I used to.	I believe that I look ugly.	It takes an extra effort to get started at doing something.	I don't sleep as well as I used to.	I get tired more easily than I used to.	My appetite is no worse than usual.	I haven't lost much weight, if any, lately.	I am trying to loose weight.	I am no more worried about my health than usual.	I am less interested in sex than I used to be.	somewhat	somewhat	moderately so	somewhat	somewhat	moderately so	very much so	somewhat	moderately so	moderately so	not at all	very much so	somewhat
2019-07-20 00:05:29	gabriel.jesus@usp.br	agree with informed consent form	21	man.	male	homosexual	I live alone.	No.	Yes.	Yes.	Academic Association, Education or other committe	Yes.	Yes, before entering medical school and I am still under treatment	Yes	I feel sad.	I am not particulary dicouraged about the future	I feel I have failed more than the average person	I get as much satisfaction out of things as I used to	I feel guilty a good part of the time.	I feel I may be punished.	I am disappointed in myself.	I am critical of myself for my weaknesses or mistakes.	I have thoughts of killing myself, but I would not carry them out..	I don't cry any more than usual.	I am no more irritated by things than I ever am.	I am less interested in othe people than I used to be.	I make decisions about as well as I ever could	I feel that there are permanent changes in my appearence that make me look unattractive.	I can work about as well as before.	I don't sleep as well as I used to.	I get tired from doing almost anything.	My appetite is no worse than usual.	I haven't lost much weight, if any, lately.	I am trying to loose weight.	I am no more worried about my health than usual.	I am less interested in sex than I used to be.	moderately so	moderately so	very much so	somewhat	somewhat	somewhat	very much so	not at all	moderately so	very much so	moderately so	very much so	moderately so
2019-07-20 01:06:27	cfromeiro@hotmail.com	agree with informed consent form	23	woman.	female	homosexual	I live with relatives.	Yes.	Yes.	No	No	No.	Yes, before entering medical school and I am still under treatment	No	I don't feel sad.	I am not particulary dicouraged about the future	I do not feel like a failure	I get as much satisfaction out of things as I used to	I don't feel particularly guilty	I don't feel I am being punished.	I don't feel disappointed in myself.	I don't feel I am any worse than anybody else.	I don't have any thoughtssd of killing myself.	I don't cry any more than usual.	I am no more irritated by things than I ever am.	I have not lost interest in other people.	I make decisions about as well as I ever could	I don't feel that I look any worse than I used to.	I can work about as well as before.	I can sleep as well as usual.	I don't get more tired than usual.	My appetite is no worse than usual.	I haven't lost much weight, if any, lately.	I am not trying to loose weight.	I am no more worried about my health than usual.	I have not noticed any recent change in my interest in sex.	very much so	moderately so	somewhat	somewhat	not at all	not at all	not at all	somewhat	somewhat	not at all	moderately so	somewhat	somewhat
2019-07-20 01:39:14	adriwhore@gmail.com	agree with informed consent form	18	man.	male	homosexual	I live in university housing	Yes.	No.	No	No	No.	No, I have never been under treatment.	No	I don't feel sad.	I am not particulary dicouraged about the future	I do not feel like a failure	I don't enjoy things the way I used to	I don't feel particularly guilty	I don't feel I am being punished.	I don't feel disappointed in myself.	I am critical of myself for my weaknesses or mistakes.	I don't have any thoughtssd of killing myself.	I don't cry any more than usual.	I am slightly more irritated now than usual.	I have not lost interest in other people.	I make decisions about as well as I ever could	I believe that I look ugly.	I can work about as well as before.	I can sleep as well as usual.	I don't get more tired than usual.	My appetite is no worse than usual.	I have lost more than five pounds.	I am not trying to loose weight.	I am no more worried about my health than usual.	I have not noticed any recent change in my interest in sex.	moderately so	moderately so	somewhat	not at all	moderately so	not at all	somewhat	moderately so	not at all	moderately so	somewhat	not at all	not at all
2019-07-20 01:42:05	bia-meneses@hotmail.com	agree with informed consent form	22	woman.	female	bisexual	I live with friends or colleages.	No.	Yes.	No	No	No.	Yes, I started after entering medical school and I am still under treatment	No	I don't feel sad.	I am not particulary dicouraged about the future	I do not feel like a failure	I don't enjoy things the way I used to	I feel guilty a good part of the time.	I don't feel I am being punished.	I am disappointed in myself.	I blame myself all the time for my faults.	I don't have any thoughtssd of killing myself.	I cry more now than I used to.	I am slightly more irritated now than usual.	I am less interested in othe people than I used to be.	I have greater difficulty in making decisions than before.	I don't feel that I look any worse than I used to.	It takes an extra effort to get started at doing something.	I don't sleep as well as I used to.	I get tired more easily than I used to.	My appetite is not as good as it used to be.	I haven't lost much weight, if any, lately.	I am not trying to loose weight.	I am no more worried about my health than usual.	I have not noticed any recent change in my interest in sex.	moderately so	very much so	somewhat	not at all	very much so	not at all	somewhat	somewhat	not at all	very much so	moderately so	not at all	not at all
2019-07-20 02:33:08	gabrielaguilar28@yahoo.com.br	agree with informed consent form	19	man.	male	homosexual	I live alone.	No.	Yes.	No	No	No.	No, I have never been under treatment.	No	I don't feel sad.	I am not particulary dicouraged about the future	I do not feel like a failure	I get as much satisfaction out of things as I used to	I feel guilty a good part of the time.	I don't feel I am being punished.	I don't feel disappointed in myself.	I am critical of myself for my weaknesses or mistakes.	I have thoughts of killing myself, but I would not carry them out..	I don't cry any more than usual.	I am no more irritated by things than I ever am.	I have not lost interest in other people.	I put off making decisions more than I used to.	I don't feel that I look any worse than I used to.	I have to push myself very hard to do any thing.	I can sleep as well as usual.	I don't get more tired than usual.	My appetite is no worse than usual.	I haven't lost much weight, if any, lately.	I am not trying to loose weight.	I am no more worried about my health than usual.	I have not noticed any recent change in my interest in sex.	very much so	very much so	not at all	somewhat	very much so	not at all	somewhat	not at all	somewhat	very much so	moderately so	not at all	not at all
2019-07-20 04:34:10	tamyhaase@hotmail.com	agree with informed consent form	22	woman.	female	bisexual	I live in university housing	No.	No.	No	Other	Yes.	Yes, before entering medical school and I finished before medical school	No	I feel sad.	I feel dicouraged about the future	I do not feel like a failure	I don't enjoy things the way I used to	I feel guilty a good part of the time.	I don't feel I am being punished.	I am disappointed in myself.	I am critical of myself for my weaknesses or mistakes.	I don't have any thoughtssd of killing myself.	I cry more now than I used to.	I am slightly more irritated now than usual.	I have not lost interest in other people.	I have greater difficulty in making decisions than before.	I don't feel that I look any worse than I used to.	I have to push myself very hard to do any thing.	I don't sleep as well as I used to.	I get tired more easily than I used to.	My appetite is much worse now.	I haven't lost much weight, if any, lately.	I am trying to loose weight.	I am worried about physical problems such as aches and pains, or upset stomach, or constipation,	I have not noticed any recent change in my interest in sex.	moderately so	somewhat	somewhat	somewhat	somewhat	somewhat	moderately so	somewhat	moderately so	somewhat	somewhat	somewhat	moderately so
2019-07-20 10:59:10	leopavam@gmail.com	agree with informed consent form	33	man.	male	homosexual	I live alone.	No.	Yes.	Yes.	No	Yes.	Yes, before entering medical school and I finished before medical school, Yes, before entering medical school and I am still under treatment	Yes	I feel sad.	I am not particulary dicouraged about the future	I do not feel like a failure	I get as much satisfaction out of things as I used to	I feel guilty a good part of the time.	I don't feel I am being punished.	I am disappointed in myself.	I blame myself all the time for my faults.	I don't have any thoughtssd of killing myself.	I cry more now than I used to.	I am slightly more irritated now than usual.	I have not lost interest in other people.	I make decisions about as well as I ever could	I don't feel that I look any worse than I used to.	It takes an extra effort to get started at doing something.	I don't sleep as well as I used to.	I get tired more easily than I used to.	My appetite is no worse than usual.	I have lost more than five pounds.	I am trying to loose weight.	I am worried about physical problems such as aches and pains, or upset stomach, or constipation,	I have not noticed any recent change in my interest in sex.	somewhat	somewhat	moderately so	not at all	somewhat	somewhat	moderately so	somewhat	moderately so	somewhat	somewhat	moderately so	moderately so
2019-07-20 11:37:00	Armindo.albuquerque@live.com	agree with informed consent form	22	man.	male	homosexual	I live in university housing	No.	Yes.	Yes.	Sports association.	No.	Yes, I started before entering medical school and stoped the treatment after entering medical school	No	I don't feel sad.	I feel dicouraged about the future	I feel I have failed more than the average person	I don't enjoy things the way I used to	I feel guilty a good part of the time.	I don't feel I am being punished.	I don't feel disappointed in myself.	I am critical of myself for my weaknesses or mistakes.	I have thoughts of killing myself, but I would not carry them out..	I cry more now than I used to.	I am slightly more irritated now than usual.	I have not lost interest in other people.	I put off making decisions more than I used to.	I don't feel that I look any worse than I used to.	It takes an extra effort to get started at doing something.	I can sleep as well as usual.	I get tired more easily than I used to.	My appetite is no worse than usual.	I have lost more than fifteen pounds.	I am trying to loose weight.	I am worried about physical problems such as aches and pains, or upset stomach, or constipation,	I have not noticed any recent change in my interest in sex.	moderately so	moderately so	somewhat	not at all	somewhat	somewhat	moderately so	moderately so	moderately so	moderately so	moderately so	moderately so	somewhat
2019-07-20 11:39:15	phmazotti@uol.com.br	agree with informed consent form	21	man.	male	homosexual	I live with my family.	No.	Yes.	Yes.	Academic Association	Yes.	Yes, before entering medical school and I am still under treatment	Yes	I feel sad.	I am not particulary dicouraged about the future	I feel I have failed more than the average person	I don't enjoy things the way I used to	I feel guilty a good part of the time.	I don't feel I am being punished.	I am disappointed in myself.	I blame myself all the time for my faults.	I have thoughts of killing myself, but I would not carry them out..	I cry more now than I used to.	I am slightly more irritated now than usual.	I am less interested in othe people than I used to be.	I put off making decisions more than I used to.	I don't feel that I look any worse than I used to.	It takes an extra effort to get started at doing something.	I don't sleep as well as I used to.	I get tired more easily than I used to.	My appetite is no worse than usual.	I haven't lost much weight, if any, lately.	I am trying to loose weight.	I am worried about physical problems such as aches and pains, or upset stomach, or constipation,	I have not noticed any recent change in my interest in sex.	somewhat	moderately so	somewhat	not at all	moderately so	somewhat	moderately so	somewhat	moderately so	moderately so	moderately so	moderately so	moderately so
2019-07-20 11:46:33	amaralerika9@gmail.com	agree with informed consent form	19	woman.	female	bisexual	I live with friends or colleages.	No.	No.	No	Sports association.	No.	Yes, before entering medical school and I finished before medical school	No	I don't feel sad.	I am not particulary dicouraged about the future	I do not feel like a failure	I get as much satisfaction out of things as I used to	I feel guilty a good part of the time.	I don't feel I am being punished.	I don't feel disappointed in myself.	I am critical of myself for my weaknesses or mistakes.	I have thoughts of killing myself, but I would not carry them out..	I don't cry any more than usual.	I am no more irritated by things than I ever am.	I have not lost interest in other people.	I make decisions about as well as I ever could	I don't feel that I look any worse than I used to.	I can work about as well as before.	I can sleep as well as usual.	I don't get more tired than usual.	My appetite is no worse than usual.	I haven't lost much weight, if any, lately.	I am not trying to loose weight.	I am no more worried about my health than usual.	I have not noticed any recent change in my interest in sex.	very much so	moderately so	not at all	somewhat	moderately so	not at all	somewhat	not at all	somewhat	somewhat	somewhat	somewhat	not at all
2019-07-20 11:54:35	morellatohaddad@gmail.com	agree with informed consent form	26	woman.	female	bisexual	I live with relatives.	No.	No.	No	No	No.	Yes, before entering medical school and I finished before medical school	No	I don't feel sad.	I am not particulary dicouraged about the future	I do not feel like a failure	I get as much satisfaction out of things as I used to	I don't feel particularly guilty	I don't feel I am being punished.	I don't feel disappointed in myself.	I don't feel I am any worse than anybody else.	I don't have any thoughtssd of killing myself.	I don't cry any more than usual.	I am slightly more irritated now than usual.	I am less interested in othe people than I used to be.	I make decisions about as well as I ever could	I am worried that I am looking old or unattractive.	It takes an extra effort to get started at doing something.	I don't sleep as well as I used to.	I get tired more easily than I used to.	My appetite is no worse than usual.	I haven't lost much weight, if any, lately.	I am trying to loose weight.	I am no more worried about my health than usual.	I have not noticed any recent change in my interest in sex.	moderately so	moderately so	somewhat	not at all	moderately so	not at all	somewhat	somewhat	somewhat	moderately so	moderately so	somewhat	somewhat
2019-07-20 12:44:23	giovane_123@hotmail.com	agree with informed consent form	25	man.	male	homosexual	I live with my family.	No.	Yes.	Yes.	Sports association.	No.	No, I have never been under treatment.	No	I don't feel sad.	I am not particulary dicouraged about the future	I do not feel like a failure	I don't enjoy things the way I used to	I don't feel particularly guilty	I don't feel I am being punished.	I don't feel disappointed in myself.	I am critical of myself for my weaknesses or mistakes.	I don't have any thoughtssd of killing myself.	I don't cry any more than usual.	I am slightly more irritated now than usual.	I am less interested in othe people than I used to be.	I make decisions about as well as I ever could	I am worried that I am looking old or unattractive.	It takes an extra effort to get started at doing something.	I don't sleep as well as I used to.	I get tired more easily than I used to.	My appetite is no worse than usual.	I haven't lost much weight, if any, lately.	I am trying to loose weight.	I am no more worried about my health than usual.	I am less interested in sex than I used to be.	moderately so	very much so	somewhat	not at all	very much so	not at all	not at all	somewhat	somewhat	very much so	moderately so	somewhat	moderately so
2019-07-20 12:55:48	takdanilo@gmail.com	agree with informed consent form	27	man.	male	homosexual	I live with friends or colleages.	No.	Yes.	Yes.	No	No.	No, I have never been under treatment.	No	I don't feel sad.	I am not particulary dicouraged about the future	I do not feel like a failure	I don't enjoy things the way I used to	I feel guilty a good part of the time.	I don't feel I am being punished.	I am disappointed in myself.	I am critical of myself for my weaknesses or mistakes.	I don't have any thoughtssd of killing myself.	I don't cry any more than usual.	I am no more irritated by things than I ever am.	I have not lost interest in other people.	I make decisions about as well as I ever could	I don't feel that I look any worse than I used to.	I can work about as well as before.	I don't sleep as well as I used to.	I get tired more easily than I used to.	My appetite is no worse than usual.	I haven't lost much weight, if any, lately.	I am trying to loose weight.	I am worried about physical problems such as aches and pains, or upset stomach, or constipation,	I have not noticed any recent change in my interest in sex.	moderately so	somewhat	moderately so	not at all	somewhat	somewhat	very much so	somewhat	moderately so	very much so	somewhat	somewhat	not at all
2019-07-20 13:27:23	milenapmonteiro@gmail.com	agree with informed consent form	19	woman.	female	bisexual	I live alone.	No.	Yes.	No	No	Yes.	Yes, before entering medical school and I am still under treatment	Yes	I don't feel sad.	I am not particulary dicouraged about the future	I do not feel like a failure	I get as much satisfaction out of things as I used to	I don't feel particularly guilty	I don't feel I am being punished.	I don't feel disappointed in myself.	I am critical of myself for my weaknesses or mistakes.	I have thoughts of killing myself, but I would not carry them out..	I don't cry any more than usual.	I am no more irritated by things than I ever am.	I am less interested in othe people than I used to be.	I make decisions about as well as I ever could	I don't feel that I look any worse than I used to.	I can work about as well as before.	I can sleep as well as usual.	I don't get more tired than usual.	My appetite is no worse than usual.	I haven't lost much weight, if any, lately.	I am trying to loose weight.	I am no more worried about my health than usual.	I have not noticed any recent change in my interest in sex.	moderately so	moderately so	not at all	not at all	very much so	not at all	not at all	very much so	somewhat	very much so	moderately so	not at all	somewhat
2019-07-20 13:28:32	raquel.fermo@hotmail.com	agree with informed consent form	20	woman.	female	bisexual	I live with friends or colleages.	No.	No.	No	Sports association.	No.	No, I have never been under treatment.	No	I don't feel sad.	I am not particulary dicouraged about the future	I feel I have failed more than the average person	I get as much satisfaction out of things as I used to	I feel guilty a good part of the time.	I don't feel I am being punished.	I don't feel disappointed in myself.	I am critical of myself for my weaknesses or mistakes.	I don't have any thoughtssd of killing myself.	I cry more now than I used to.	I am no more irritated by things than I ever am.	I have not lost interest in other people.	I put off making decisions more than I used to.	I don't feel that I look any worse than I used to.	It takes an extra effort to get started at doing something.	I don't sleep as well as I used to.	I get tired more easily than I used to.	My appetite is no worse than usual.	I haven't lost much weight, if any, lately.	I am not trying to loose weight.	I am no more worried about my health than usual.	I have not noticed any recent change in my interest in sex.	moderately so	moderately so	moderately so	very much so	moderately so	not at all	not at all	somewhat	somewhat	moderately so	moderately so	somewhat	somewhat
2019-07-20 13:33:54	marialuizaaranega@gmail.com	agree with informed consent form	23	woman.	female	bisexual	I live alone.	No.	Yes.	No	No	Yes.	Yes, I started after entering medical school and I am still under treatment	Yes	I don't feel sad.	I feel dicouraged about the future	I feel I have failed more than the average person	I get as much satisfaction out of things as I used to	I feel guilty a good part of the time.	I don't feel I am being punished.	I am disappointed in myself.	I am critical of myself for my weaknesses or mistakes.	I don't have any thoughtssd of killing myself.	I don't cry any more than usual.	I am slightly more irritated now than usual.	I am less interested in othe people than I used to be.	I put off making decisions more than I used to.	I don't feel that I look any worse than I used to.	It takes an extra effort to get started at doing something.	I don't sleep as well as I used to.	I get tired more easily than I used to.	My appetite is no worse than usual.	I haven't lost much weight, if any, lately.	I am trying to loose weight.	I am worried about physical problems such as aches and pains, or upset stomach, or constipation,	I am much less interested in sex now.	somewhat	somewhat	somewhat	somewhat	somewhat	not at all	moderately so	somewhat	somewhat	somewhat	somewhat	somewhat	somewhat
2019-07-20 13:39:08	rafaelsoleman@gmail.com	agree with informed consent form	22	man.	male	homosexual	I live with my family.	Yes.	Yes.	No	Academic Association	No.	Yes, before entering medical school and I finished before medical school	No	I don't feel sad.	I feel dicouraged about the future	I do not feel like a failure	I don't enjoy things the way I used to	I feel guilty a good part of the time.	I don't feel I am being punished.	I don't feel disappointed in myself.	I am critical of myself for my weaknesses or mistakes.	I have thoughts of killing myself, but I would not carry them out..	I don't cry any more than usual.	I am slightly more irritated now than usual.	I have not lost interest in other people.	I put off making decisions more than I used to.	I don't feel that I look any worse than I used to.	It takes an extra effort to get started at doing something.	I can sleep as well as usual.	I get tired from doing almost anything.	My appetite is no worse than usual.	I haven't lost much weight, if any, lately.	I am trying to loose weight.	I am no more worried about my health than usual.	I have not noticed any recent change in my interest in sex.	moderately so	moderately so	not at all	not at all	moderately so	not at all	somewhat	very much so	somewhat	moderately so	somewhat	not at all	somewhat
2019-07-20 14:42:39	uback03@gmail.com	agree with informed consent form	25	man.	male	homosexual	I live with friends or colleages.	No.	Yes.	Yes.	Academic Association, DENEM (Direção Executiva Nacional dos Estudantes de Medicina)	No.	No, I have never been under treatment.	No	I feel sad.	I feel dicouraged about the future	I do not feel like a failure	I don't enjoy things the way I used to	I don't feel particularly guilty	I don't feel I am being punished.	I don't feel disappointed in myself.	I am critical of myself for my weaknesses or mistakes.	I don't have any thoughtssd of killing myself.	I cry more now than I used to.	I am slightly more irritated now than usual.	I am less interested in othe people than I used to be.	I have greater difficulty in making decisions than before.	I don't feel that I look any worse than I used to.	It takes an extra effort to get started at doing something.	I can sleep as well as usual.	I get tired more easily than I used to.	My appetite is no worse than usual.	I haven't lost much weight, if any, lately.	I am not trying to loose weight.	I am no more worried about my health than usual.	I have not noticed any recent change in my interest in sex.	somewhat	somewhat	somewhat	somewhat	somewhat	somewhat	somewhat	not at all	moderately so	somewhat	somewhat	somewhat	somewhat
2019-07-20 15:23:59	andreluismourab@hotmail.com	agree with informed consent form	19	man.	male	homosexual	I live alone.	No.	Yes.	No	Sports association.	No.	Yes, before entering medical school and I finished before medical school	No	I feel sad.	I am not particulary dicouraged about the future	I do not feel like a failure	I get as much satisfaction out of things as I used to	I don't feel particularly guilty	I don't feel I am being punished.	I don't feel disappointed in myself.	I am critical of myself for my weaknesses or mistakes.	I don't have any thoughtssd of killing myself.	I cry more now than I used to.	I am slightly more irritated now than usual.	I have not lost interest in other people.	I put off making decisions more than I used to.	I don't feel that I look any worse than I used to.	It takes an extra effort to get started at doing something.	I don't sleep as well as I used to.	I get tired more easily than I used to.	My appetite is not as good as it used to be.	I have lost more than five pounds.	I am not trying to loose weight.	I am no more worried about my health than usual.	I am less interested in sex than I used to be.	somewhat	somewhat	very much so	not at all	somewhat	not at all	somewhat	not at all	somewhat	moderately so	somewhat	moderately so	somewhat
2019-07-20 15:26:27	vitorio.scheffer@fm.usp.br	agree with informed consent form	21	man.	male	homosexual	I live with friends or colleages.	No.	Yes.	No	No	Yes.	Yes, I started after entering medical school and I am still under treatment	Yes	I feel sad.	I feel I have nothing to look forward to	I do not feel like a failure	I am dissastisfied or bored with everything	I don't feel particularly guilty	I don't feel I am being punished.	I am disappointed in myself.	I am critical of myself for my weaknesses or mistakes.	I don't have any thoughtssd of killing myself.	I cry more now than I used to.	I feeld irritated all the time now.	I have lost most of the interest in other people.	I have greater difficulty in making decisions than before.	I don't feel that I look any worse than I used to.	I have to push myself very hard to do any thing.	I wake up 1-2 hours earlier than usual and find it hard to get back to sleep.	I get tired from doing almost anything.	My appetite is no worse than usual.	I haven't lost much weight, if any, lately.	I am not trying to loose weight.	I am no more worried about my health than usual.	I am less interested in sex than I used to be.	somewhat	somewhat	somewhat	somewhat	somewhat	moderately so	moderately so	not at all	moderately so	somewhat	somewhat	somewhat	moderately so
2019-07-20 15:58:12	lucas.j.eberhardt@gmail.com	agree with informed consent form	20	man.	male	homosexual	I live in university housing	No.	Yes.	Yes.	No	No.	Yes, before entering medical school and I finished before medical school	No	I don't feel sad.	I feel dicouraged about the future	I do not feel like a failure	I get as much satisfaction out of things as I used to	I don't feel particularly guilty	I don't feel I am being punished.	I am disappointed in myself.	I am critical of myself for my weaknesses or mistakes.	I have thoughts of killing myself, but I would not carry them out..	I don't cry any more than usual.	I am no more irritated by things than I ever am.	I am less interested in othe people than I used to be.	I make decisions about as well as I ever could	I don't feel that I look any worse than I used to.	I have to push myself very hard to do any thing.	I can sleep as well as usual.	I don't get more tired than usual.	My appetite is no worse than usual.	I haven't lost much weight, if any, lately.	I am not trying to loose weight.	I am no more worried about my health than usual.	I am much less interested in sex now.	very much so	very much so	not at all	not at all	very much so	not at all	somewhat	very much so	not at all	very much so	very much so	not at all	not at all
2019-07-20 16:09:49	danipilipczuk@gmail.com	agree with informed consent form	23	woman.	female	bisexual	I live with my family.	No.	No.	No	Sports association., IFMSA (International Federation of Medical Students’ Association)	No.	No, I have never been under treatment.	No	I don't feel sad.	I am not particulary dicouraged about the future	I do not feel like a failure	I don't enjoy things the way I used to	I don't feel particularly guilty	I don't feel I am being punished.	I don't feel disappointed in myself.	I don't feel I am any worse than anybody else.	I don't have any thoughtssd of killing myself.	I don't cry any more than usual.	I am no more irritated by things than I ever am.	I am less interested in othe people than I used to be.	I make decisions about as well as I ever could	I don't feel that I look any worse than I used to.	I can work about as well as before.	I don't sleep as well as I used to.	I get tired more easily than I used to.	My appetite is no worse than usual.	I haven't lost much weight, if any, lately.	I am not trying to loose weight.	I am no more worried about my health than usual.	I am less interested in sex than I used to be.	somewhat	very much so	somewhat	not at all	somewhat	not at all	somewhat	somewhat	somewhat	not at all	very much so	not at all	somewhat
2019-07-20 17:06:32	anajuliacorti@gmail.com	agree with informed consent form	19	other	female	homosexual	I live alone.	No.	Yes.	No	Academic Association, Political association	Yes.	Yes, iniciei depois de ingressar na universidade/faculdade, e No sigo em tratamento.	No	I feel sad.	I feel I have nothing to look forward to	I feel I have failed more than the average person	I don't enjoy things the way I used to	I feel guilty all the time.	I feel I may be punished.	I am disappointed in myself.	I am critical of myself for my weaknesses or mistakes.	I have thoughts of killing myself, but I would not carry them out..	I don't cry any more than usual.	I am no more irritated by things than I ever am.	I am less interested in othe people than I used to be.	I have greater difficulty in making decisions than before.	I believe that I look ugly.	I have to push myself very hard to do any thing.	I don't sleep as well as I used to.	I get tired from doing almost anything.	My appetite is no worse than usual.	I haven't lost much weight, if any, lately.	I am not trying to loose weight.	I am very worried about physical problems, and it's hard to think of much else.	I am much less interested in sex now.	somewhat	not at all	somewhat	not at all	moderately so	moderately so	very much so	somewhat	somewhat	very much so	somewhat	somewhat	not at all
2019-07-20 18:49:09	nickfk1996@gmail.com	agree with informed consent form	23	man.	male	homosexual	I live with friends or colleages.	No.	Yes.	Yes.	No	No.	Yes, before entering medical school and I am still under treatment, Yes, I started after entering medical school and I am still under treatment	No	I don't feel sad.	I am not particulary dicouraged about the future	I do not feel like a failure	I get as much satisfaction out of things as I used to	I don't feel particularly guilty	I don't feel I am being punished.	I don't feel disappointed in myself.	I don't feel I am any worse than anybody else.	I don't have any thoughtssd of killing myself.	I don't cry any more than usual.	I am slightly more irritated now than usual.	I am less interested in othe people than I used to be.	I make decisions about as well as I ever could	I don't feel that I look any worse than I used to.	I can work about as well as before.	I don't sleep as well as I used to.	I get tired more easily than I used to.	My appetite is no worse than usual.	I haven't lost much weight, if any, lately.	I am not trying to loose weight.	I am worried about physical problems such as aches and pains, or upset stomach, or constipation,	I am less interested in sex than I used to be.	moderately so	very much so	somewhat	not at all	moderately so	somewhat	somewhat	not at all	somewhat	very much so	moderately so	somewhat	somewhat
2019-07-20 19:02:11	ju.nm@hotmail.com	agree with informed consent form	24	woman.	female	bisexual	I live with friends or colleages.	No.	Yes.	Yes.	No	Yes.	Yes, I started after entering medical school and I am still under treatment	Yes	I feel sad.	I am not particulary dicouraged about the future	I do not feel like a failure	I don't enjoy things the way I used to	I don't feel particularly guilty	I don't feel I am being punished.	I don't feel disappointed in myself.	I don't feel I am any worse than anybody else.	I don't have any thoughtssd of killing myself.	I cry more now than I used to.	I am no more irritated by things than I ever am.	I have not lost interest in other people.	I make decisions about as well as I ever could	I am worried that I am looking old or unattractive.	It takes an extra effort to get started at doing something.	I don't sleep as well as I used to.	I get tired more easily than I used to.	My appetite is no worse than usual.	I haven't lost much weight, if any, lately.	I am not trying to loose weight.	I am worried about physical problems such as aches and pains, or upset stomach, or constipation,	I have not noticed any recent change in my interest in sex.	somewhat	somewhat	moderately so	somewhat	somewhat	moderately so	moderately so	somewhat	very much so	somewhat	somewhat	moderately so	very much so
2019-07-20 19:05:58	joaoaugustoaleixo@outlook.com	agree with informed consent form	19	man.	male	homosexual	I live alone.	No.	No.	No	No	No.	Yes, before entering medical school and I finished before medical school	No	Estou sempre triste e No consigo sair disto.	I am not particulary dicouraged about the future	I do not feel like a failure	I don't enjoy things the way I used to	I feel guilty a good part of the time.	I feel I may be punished.	I am disgusted with myself.	I blame myself for everything bad that happens.	I have thoughts of killing myself, but I would not carry them out..	I don't cry any more than usual.	I am slightly more irritated now than usual.	I have lost most of the interest in other people.	I put off making decisions more than I used to.	I believe that I look ugly.	It takes an extra effort to get started at doing something.	I don't sleep as well as I used to.	I get tired from doing almost anything.	My appetite is no worse than usual.	I haven't lost much weight, if any, lately.	I am not trying to loose weight.	I am worried about physical problems such as aches and pains, or upset stomach, or constipation,	I have not noticed any recent change in my interest in sex.	somewhat	not at all	somewhat	somewhat	not at all	somewhat	somewhat	not at all	moderately so	not at all	not at all	somewhat	somewhat
2019-07-20 19:50:32	amyrbra@hotmail.com	agree with informed consent form	21	man.	male	homosexual	I live with friends or colleages.	No.	Yes.	Yes.	Other	Yes.	Yes, before entering medical school and I am still under treatment	Yes	I don't feel sad.	I am not particulary dicouraged about the future	I do not feel like a failure	I get as much satisfaction out of things as I used to	I don't feel particularly guilty	I don't feel I am being punished.	I don't feel disappointed in myself.	I don't feel I am any worse than anybody else.	I don't have any thoughtssd of killing myself.	I don't cry any more than usual.	I am slightly more irritated now than usual.	I am less interested in othe people than I used to be.	I make decisions about as well as I ever could	I am worried that I am looking old or unattractive.	It takes an extra effort to get started at doing something.	I can sleep as well as usual.	I get tired more easily than I used to.	My appetite is no worse than usual.	I have lost more than fifteen pounds.	I am trying to loose weight.	I am no more worried about my health than usual.	I have not noticed any recent change in my interest in sex.	moderately so	very much so	somewhat	not at all	very much so	not at all	not at all	moderately so	somewhat	very much so	moderately so	not at all	not at all
2019-07-20 19:59:53	gabriel.diniz2@hotmail.com	agree with informed consent form	21	man.	male	homosexual	I live in university housing	No.	Yes.	No	Academic Association	No.	Yes, before entering medical school and I finished before medical school	No	I don't feel sad.	I am not particulary dicouraged about the future	I feel I have failed more than the average person	I get as much satisfaction out of things as I used to	I don't feel particularly guilty	I don't feel I am being punished.	I am disappointed in myself.	I blame myself all the time for my faults.	I don't have any thoughtssd of killing myself.	I don't cry any more than usual.	I am slightly more irritated now than usual.	I am less interested in othe people than I used to be.	I put off making decisions more than I used to.	I am worried that I am looking old or unattractive.	It takes an extra effort to get started at doing something.	I can sleep as well as usual.	I get tired more easily than I used to.	My appetite is no worse than usual.	I haven't lost much weight, if any, lately.	I am not trying to loose weight.	I am no more worried about my health than usual.	I have not noticed any recent change in my interest in sex.	somewhat	somewhat	somewhat	not at all	somewhat	somewhat	moderately so	somewhat	moderately so	moderately so	somewhat	moderately so	not at all
2019-07-20 20:09:20	biancafranceschina@gmail.com	agree with informed consent form	23	woman.	female	bisexual	I live in university housing	No.	Yes.	Yes.	No	Yes.	Yes, I started after entering medical school and I am still under treatment	Yes	I feel sad.	I am not particulary dicouraged about the future	I do not feel like a failure	I get as much satisfaction out of things as I used to	I feel guilty a good part of the time.	I feel I may be punished.	I am disappointed in myself.	I blame myself all the time for my faults.	I have thoughts of killing myself, but I would not carry them out..	I don't cry any more than usual.	I am slightly more irritated now than usual.	I have not lost interest in other people.	I put off making decisions more than I used to.	I don't feel that I look any worse than I used to.	I can work about as well as before.	I don't sleep as well as I used to.	I get tired more easily than I used to.	My appetite is not as good as it used to be.	I haven't lost much weight, if any, lately.	I am not trying to loose weight.	I am worried about physical problems such as aches and pains, or upset stomach, or constipation,	I have not noticed any recent change in my interest in sex.	somewhat	somewhat	moderately so	somewhat	somewhat	not at all	somewhat	somewhat	somewhat	moderately so	somewhat	moderately so	somewhat
2019-07-20 20:10:22	ana_bdias@hotmail.com	agree with informed consent form	21	woman.	female	homosexual	I live with friends or colleages.	No.	Yes.	No	Academic Association	Yes.	Yes, I started after entering medical school and I am still under treatment	Yes	I don't feel sad.	I am not particulary dicouraged about the future	I do not feel like a failure	I get as much satisfaction out of things as I used to	I feel guilty a good part of the time.	I don't feel I am being punished.	I don't feel disappointed in myself.	I blame myself all the time for my faults.	I don't have any thoughtssd of killing myself.	I don't cry any more than usual.	I am slightly more irritated now than usual.	I am less interested in othe people than I used to be.	I have greater difficulty in making decisions than before.	I am worried that I am looking old or unattractive.	It takes an extra effort to get started at doing something.	I don't sleep as well as I used to.	I get tired more easily than I used to.	My appetite is no worse than usual.	I haven't lost much weight, if any, lately.	I am not trying to loose weight.	I am no more worried about my health than usual.	I have not noticed any recent change in my interest in sex.	somewhat	not at all	moderately so	not at all	moderately so	somewhat	somewhat	not at all	somewhat	somewhat	somewhat	moderately so	moderately so
2019-07-20 20:11:28	rafamucarvalho@gmail.com	agree with informed consent form	22	man.	male	homosexual	I live alone.	No.	No.	No	No	Yes.	Yes, before entering medical school and I finished before medical school	Yes	Estou sempre triste e No consigo sair disto.	I feel that the future is hopeless and that things cannot improve	As I look bach on my life, all I can see is a lot of failure	I am dissastisfied or bored with everything	I feel guilty most of the time.	I don't feel I am being punished.	I am disgusted with myself.	I blame myself all the time for my faults.	I have thoughts of killing myself, but I would not carry them out..	I used to be able to cry, but now I can't cry even though I want to.	I feeld irritated all the time now.	I have lost most of the interest in other people.	I make decisions about as well as I ever could	I don't feel that I look any worse than I used to.	I have to push myself very hard to do any thing.	I don't sleep as well as I used to.	I get tired from doing almost anything.	My appetite is no worse than usual.	I haven't lost much weight, if any, lately.	I am not trying to loose weight.	I am no more worried about my health than usual.	I have lost interest in sex completely.	somewhat	somewhat	very much so	very much so	somewhat	moderately so	moderately so	not at all	very much so	moderately so	not at all	very much so	very much so
2019-07-20 20:12:51	anajucampi@gmail.com	agree with informed consent form	21	woman.	female	homosexual	I live with friends or colleages.	Yes.	No.	Yes.	No	Yes.	Yes, before entering medical school and I am still under treatment	Yes	I don't feel sad.	I am not particulary dicouraged about the future	I do not feel like a failure	I don't enjoy things the way I used to	I feel guilty a good part of the time.	I don't feel I am being punished.	I don't feel disappointed in myself.	I don't feel I am any worse than anybody else.	I don't have any thoughtssd of killing myself.	I cry more now than I used to.	I am slightly more irritated now than usual.	I am less interested in othe people than I used to be.	I have greater difficulty in making decisions than before.	I don't feel that I look any worse than I used to.	It takes an extra effort to get started at doing something.	I wake up 1-2 hours earlier than usual and find it hard to get back to sleep.	I don't get more tired than usual.	My appetite is no worse than usual.	I have lost more than five pounds.	I am not trying to loose weight.	I am no more worried about my health than usual.	I am less interested in sex than I used to be.	moderately so	moderately so	somewhat	somewhat	moderately so	somewhat	somewhat	very much so	not at all	very much so	very much so	not at all	not at all
2019-07-20 20:13:41	lucas.miller@uni9.edu.br	agree with informed consent form	21	man.	male	homosexual	I live alone.	No.	No.	No	No	Yes.	Yes, before entering medical school and I am still under treatment	Yes	I feel sad.	I am not particulary dicouraged about the future	I do not feel like a failure	I don't enjoy things the way I used to	I don't feel particularly guilty	I don't feel I am being punished.	I don't feel disappointed in myself.	I am critical of myself for my weaknesses or mistakes.	I have thoughts of killing myself, but I would not carry them out..	I used to be able to cry, but now I can't cry even though I want to.	I am no more irritated by things than I ever am.	I have not lost interest in other people.	I make decisions about as well as I ever could	I don't feel that I look any worse than I used to.	It takes an extra effort to get started at doing something.	I can sleep as well as usual.	I don't get more tired than usual.	My appetite is no worse than usual.	I haven't lost much weight, if any, lately.	I am not trying to loose weight.	I am no more worried about my health than usual.	I am less interested in sex than I used to be.	somewhat	somewhat	somewhat	somewhat	somewhat	somewhat	somewhat	somewhat	moderately so	moderately so	not at all	somewhat	somewhat
2019-07-20 20:19:38	yon.yskz@gmail.com	agree with informed consent form	27	man.	male	homosexual	I live alone.	No.	Yes.	No	No	No.	No, I have never been under treatment.	No	I feel sad.	I feel dicouraged about the future	I feel I have failed more than the average person	I don't enjoy things the way I used to	I feel guilty most of the time.	I expect to be punished.	I am disappointed in myself.	I am critical of myself for my weaknesses or mistakes.	I have thoughts of killing myself, but I would not carry them out..	I used to be able to cry, but now I can't cry even though I want to.	I feeld irritated all the time now.	I have lost most of the interest in other people.	I put off making decisions more than I used to.	I believe that I look ugly.	I can work about as well as before.	I don't sleep as well as I used to.	I get tired more easily than I used to.	My appetite is no worse than usual.	I haven't lost much weight, if any, lately.	I am trying to loose weight.	I am worried about physical problems such as aches and pains, or upset stomach, or constipation,	I am less interested in sex than I used to be.	not at all	somewhat	moderately so	somewhat	somewhat	moderately so	very much so	not at all	very much so	somewhat	not at all	moderately so	moderately so
2019-07-20 20:24:22	rafaelt.marques@yahoo.com.br	agree with informed consent form	30	man.	male	homosexual	I live in university housing	No.	Yes.	Yes.	Sports association., No	No.	Yes, before entering medical school and I finished before medical school	No	I don't feel sad.	I am not particulary dicouraged about the future	I do not feel like a failure	I get as much satisfaction out of things as I used to	I don't feel particularly guilty	I don't feel I am being punished.	I don't feel disappointed in myself.	I am critical of myself for my weaknesses or mistakes.	I don't have any thoughtssd of killing myself.	I don't cry any more than usual.	I am no more irritated by things than I ever am.	I have not lost interest in other people.	I make decisions about as well as I ever could	I am worried that I am looking old or unattractive.	I can work about as well as before.	I can sleep as well as usual.	I don't get more tired than usual.	My appetite is no worse than usual.	I haven't lost much weight, if any, lately.	I am not trying to loose weight.	I am no more worried about my health than usual.	I have not noticed any recent change in my interest in sex.	very much so	very much so	not at all	not at all	very much so	not at all	somewhat	moderately so	not at all	very much so	very much so	not at all	not at all
2019-07-20 20:24:26	alicia.vita@hotmail.com	agree with informed consent form	24	woman.	female	bisexual	I live with friends or colleages.	Yes.	No.	No	Sports association., Other	Yes.	Yes, iniciei depois de ingressar na universidade/faculdade, e No sigo em tratamento.	No	I don't feel sad.	I am not particulary dicouraged about the future	I do not feel like a failure	I don't enjoy things the way I used to	I don't feel particularly guilty	I don't feel I am being punished.	I don't feel disappointed in myself.	I am critical of myself for my weaknesses or mistakes.	I don't have any thoughtssd of killing myself.	I used to be able to cry, but now I can't cry even though I want to.	I am no more irritated by things than I ever am.	I am less interested in othe people than I used to be.	I put off making decisions more than I used to.	I don't feel that I look any worse than I used to.	It takes an extra effort to get started at doing something.	I don't sleep as well as I used to.	I get tired more easily than I used to.	My appetite is no worse than usual.	I have lost more than five pounds.	I am trying to loose weight.	I am no more worried about my health than usual.	I have not noticed any recent change in my interest in sex.	not at all	somewhat	moderately so	not at all	somewhat	somewhat	somewhat	somewhat	very much so	very much so	somewhat	moderately so	somewhat
2019-07-20 20:33:51	thaisdleone@gmail.com	agree with informed consent form	21	woman.	female	bisexual	I live with friends or colleages.	Yes.	No.	No	Sports association., Political association	No.	No, I have never been under treatment.	No	I feel sad.	I feel that the future is hopeless and that things cannot improve	I feel I have failed more than the average person	I don't enjoy things the way I used to	I feel guilty all the time.	I feel I am being punished.	I am disappointed in myself.	I am critical of myself for my weaknesses or mistakes.	I don't have any thoughtssd of killing myself.	I don't cry any more than usual.	I am no more irritated by things than I ever am.	I have lost most of the interest in other people.	I put off making decisions more than I used to.	I believe that I look ugly.	I can work about as well as before.	I can sleep as well as usual.	I don't get more tired than usual.	My appetite is no worse than usual.	I haven't lost much weight, if any, lately.	I am not trying to loose weight.	I am no more worried about my health than usual.	I am less interested in sex than I used to be.	not at all	not at all	very much so	very much so	not at all	not at all	not at all	somewhat	moderately so	not at all	not at all	moderately so	moderately so
2019-07-20 20:38:25	jvasoares1999@gmail.com	agree with informed consent form	20	man.	male	bisexual	I live in university housing	No.	Yes.	No	Sports association.	No.	Yes, before entering medical school and I finished before medical school	No	I don't feel sad.	I am not particulary dicouraged about the future	I do not feel like a failure	I get as much satisfaction out of things as I used to	I don't feel particularly guilty	I don't feel I am being punished.	I don't feel disappointed in myself.	I don't feel I am any worse than anybody else.	I don't have any thoughtssd of killing myself.	I don't cry any more than usual.	I am no more irritated by things than I ever am.	I have not lost interest in other people.	I make decisions about as well as I ever could	I don't feel that I look any worse than I used to.	I can work about as well as before.	I can sleep as well as usual.	I don't get more tired than usual.	My appetite is no worse than usual.	I haven't lost much weight, if any, lately.	I am not trying to loose weight.	I am no more worried about my health than usual.	I have not noticed any recent change in my interest in sex.	moderately so	moderately so	not at all	not at all	moderately so	not at all	not at all	moderately so	somewhat	moderately so	moderately so	not at all	not at all
2019-07-20 21:07:35	giovannacarazzatto@gmail.com	agree with informed consent form	21	woman.	female	homosexual	I live alone.	No.	Yes.	Yes.	No	No.	Yes, before entering medical school and I finished before medical school, Yes, iniciei depois de ingressar na universidade/faculdade, e No sigo em tratamento.	No	I don't feel sad.	I am not particulary dicouraged about the future	I do not feel like a failure	I get as much satisfaction out of things as I used to	I don't feel particularly guilty	I don't feel I am being punished.	I don't feel disappointed in myself.	I am critical of myself for my weaknesses or mistakes.	I don't have any thoughtssd of killing myself.	I cry more now than I used to.	I am no more irritated by things than I ever am.	I have not lost interest in other people.	I make decisions about as well as I ever could	I don't feel that I look any worse than I used to.	I can work about as well as before.	I don't sleep as well as I used to.	I don't get more tired than usual.	My appetite is not as good as it used to be.	I haven't lost much weight, if any, lately.	I am trying to loose weight.	I am no more worried about my health than usual.	I am less interested in sex than I used to be.	moderately so	moderately so	somewhat	not at all	moderately so	not at all	not at all	moderately so	somewhat	moderately so	moderately so	not at all	not at all
2019-07-20 21:13:18	phhp96@hotmail.com	agree with informed consent form	23	man.	male	homosexual	I live alone.	No.	Yes.	No	Sports association.	No.	Yes, before entering medical school and I finished before medical school	No	I feel sad.	I am not particulary dicouraged about the future	I do not feel like a failure	I don't enjoy things the way I used to	I don't feel particularly guilty	I don't feel I am being punished.	I don't feel disappointed in myself.	I am critical of myself for my weaknesses or mistakes.	I don't have any thoughtssd of killing myself.	I don't cry any more than usual.	I feeld irritated all the time now.	I have lost most of the interest in other people.	I put off making decisions more than I used to.	I am worried that I am looking old or unattractive.	It takes an extra effort to get started at doing something.	I don't sleep as well as I used to.	I don't get more tired than usual.	My appetite is no worse than usual.	I haven't lost much weight, if any, lately.	I am not trying to loose weight.	I am no more worried about my health than usual.	I am less interested in sex than I used to be.	moderately so	moderately so	not at all	not at all	moderately so	not at all	somewhat	not at all	somewhat	very much so	moderately so	somewhat	not at all
2019-07-20 21:23:52	caiopfs@outlook.com	agree with informed consent form	23	man.	male	homosexual	I live with my family.	No.	No.	Yes.	No	Yes.	Yes, I started after entering medical school and I am still under treatment	Yes	I feel sad.	I feel dicouraged about the future	I feel I have failed more than the average person	I don't get any real satisfaction out of anything anymore	I feel guilty a good part of the time.	I don't feel I am being punished.	I hate myself.	I am critical of myself for my weaknesses or mistakes.	I have thoughts of killing myself, but I would not carry them out..	I used to be able to cry, but now I can't cry even though I want to.	I am slightly more irritated now than usual.	I am less interested in othe people than I used to be.	I have greater difficulty in making decisions than before.	I feel that there are permanent changes in my appearence that make me look unattractive.	I can work about as well as before.	I don't sleep as well as I used to.	I get tired more easily than I used to.	My appetite is not as good as it used to be.	I have lost more than five pounds.	I am not trying to loose weight.	I am very worried about physical problems, and it's hard to think of much else.	I have not noticed any recent change in my interest in sex.	somewhat	not at all	somewhat	somewhat	not at all	not at all	very much so	not at all	very much so	moderately so	not at all	moderately so	somewhat
2019-07-20 22:02:18	anabeparsekian@hotmail.com	agree with informed consent form	20	woman.	female	bisexual	I live alone.	No.	Yes.	Yes.	Academic Association, IFMSA (International Federation of Medical Students’ Association)	Yes.	Yes, I started after entering medical school and I am still under treatment	Yes	I feel sad.	I am not particulary dicouraged about the future	I do not feel like a failure	I don't enjoy things the way I used to	I feel guilty a good part of the time.	I don't feel I am being punished.	I don't feel disappointed in myself.	I am critical of myself for my weaknesses or mistakes.	I have thoughts of killing myself, but I would not carry them out..	I cry more now than I used to.	I am no more irritated by things than I ever am.	I am less interested in othe people than I used to be.	I make decisions about as well as I ever could	I am worried that I am looking old or unattractive.	It takes an extra effort to get started at doing something.	I can sleep as well as usual.	I get tired more easily than I used to.	My appetite is not as good as it used to be.	I have lost more than five pounds.	I am not trying to loose weight.	I am worried about physical problems such as aches and pains, or upset stomach, or constipation,	I am much less interested in sex now.	somewhat	somewhat	moderately so	moderately so	somewhat	somewhat	somewhat	not at all	moderately so	somewhat	somewhat	moderately so	moderately so
2019-07-20 22:10:53	dayanepereira04@hotmail.com	agree with informed consent form	27	woman.	female	homosexual	I live alone.	No.	Yes.	Yes.	No	Yes.	Yes, before entering medical school and I am still under treatment	Yes	I feel sad.	I feel dicouraged about the future	As I look bach on my life, all I can see is a lot of failure	I don't enjoy things the way I used to	I feel guilty all the time.	I feel I am being punished.	I am disgusted with myself.	I blame myself all the time for my faults.	I don't have any thoughtssd of killing myself.	I don't cry any more than usual.	I am no more irritated by things than I ever am.	I have lost all of my interest in other people.	I put off making decisions more than I used to.	I am worried that I am looking old or unattractive.	I have to push myself very hard to do any thing.	I don't sleep as well as I used to.	I get tired from doing almost anything.	My appetite is no worse than usual.	I haven't lost much weight, if any, lately.	I am not trying to loose weight.	I am worried about physical problems such as aches and pains, or upset stomach, or constipation,	I am less interested in sex than I used to be.	somewhat	somewhat	somewhat	very much so	somewhat	somewhat	moderately so	moderately so	somewhat	very much so	not at all	somewhat	somewhat
2019-07-20 22:17:10	mgribeiro2897@gmail.com	agree with informed consent form	21	man.	male	homosexual	I live with friends or colleages.	No.	Yes.	Yes.	IFMSA (International Federation of Medical Students’ Association)	No.	Yes, before entering medical school and I finished before medical school	No	I don't feel sad.	I am not particulary dicouraged about the future	I do not feel like a failure	I don't enjoy things the way I used to	I don't feel particularly guilty	I don't feel I am being punished.	I don't feel disappointed in myself.	I am critical of myself for my weaknesses or mistakes.	I don't have any thoughtssd of killing myself.	I don't cry any more than usual.	I am no more irritated by things than I ever am.	I have not lost interest in other people.	I make decisions about as well as I ever could	I don't feel that I look any worse than I used to.	I can work about as well as before.	I don't sleep as well as I used to.	I don't get more tired than usual.	My appetite is no worse than usual.	I have lost more than five pounds.	I am not trying to loose weight.	I am no more worried about my health than usual.	I have not noticed any recent change in my interest in sex.	very much so	very much so	not at all	not at all	moderately so	not at all	somewhat	moderately so	not at all	moderately so	somewhat	somewhat	somewhat
2019-07-20 22:43:01	castanho.julia@uni9.edu.br	agree with informed consent form	21	woman.	female	homosexual	I live with friends or colleages.	No.	No.	No	No	Yes.	Yes, iniciei depois de ingressar na universidade/faculdade, e No sigo em tratamento., Yes, I started after entering medical school and I am still under treatment	Yes	I feel sad.	I am not particulary dicouraged about the future	I do not feel like a failure	I get as much satisfaction out of things as I used to	I feel guilty a good part of the time.	I expect to be punished.	I am disappointed in myself.	I am critical of myself for my weaknesses or mistakes.	I don't have any thoughtssd of killing myself.	I cry more now than I used to.	I am slightly more irritated now than usual.	I am less interested in othe people than I used to be.	I have greater difficulty in making decisions than before.	I don't feel that I look any worse than I used to.	I can work about as well as before.	I wake up 1-2 hours earlier than usual and find it hard to get back to sleep.	I get tired more easily than I used to.	My appetite is not as good as it used to be.	I haven't lost much weight, if any, lately.	I am not trying to loose weight.	I am worried about physical problems such as aches and pains, or upset stomach, or constipation,	I have not noticed any recent change in my interest in sex.	somewhat	somewhat	somewhat	not at all	somewhat	somewhat	moderately so	somewhat	moderately so	somewhat	somewhat	somewhat	somewhat
2019-07-20 22:44:41	carol.costa@uni9.edu.br	agree with informed consent form	23	woman.	female	bisexual	I live alone.	No.	Yes.	Yes.	IFMSA (International Federation of Medical Students’ Association)	No.	No, I have never been under treatment.	No	I don't feel sad.	I am not particulary dicouraged about the future	I do not feel like a failure	I get as much satisfaction out of things as I used to	I feel guilty a good part of the time.	I don't feel I am being punished.	I don't feel disappointed in myself.	I blame myself all the time for my faults.	I don't have any thoughtssd of killing myself.	I cry more now than I used to.	I am no more irritated by things than I ever am.	I have not lost interest in other people.	I make decisions about as well as I ever could	I don't feel that I look any worse than I used to.	It takes an extra effort to get started at doing something.	I don't sleep as well as I used to.	I don't get more tired than usual.	My appetite is no worse than usual.	I haven't lost much weight, if any, lately.	I am trying to loose weight.	I am worried about physical problems such as aches and pains, or upset stomach, or constipation,	I have not noticed any recent change in my interest in sex.	moderately so	moderately so	moderately so	somewhat	somewhat	somewhat	very much so	moderately so	very much so	somewhat	somewhat	moderately so	somewhat
2019-07-20 23:08:34	elsydecc@gmail.com	agree with informed consent form	21	woman.	female	bisexual	I live with friends or colleages.	No.	No.	No	No	Yes.	Yes, I started after entering medical school and I am still under treatment	Yes	Estou sempre triste e No consigo sair disto.	I feel I have nothing to look forward to	I feel I am a complete failure as a person	I don't get any real satisfaction out of anything anymore	I feel guilty a good part of the time.	I feel I am being punished.	I hate myself.	I blame myself all the time for my faults.	I don't have any thoughtssd of killing myself.	I used to be able to cry, but now I can't cry even though I want to.	I am no more irritated by things than I ever am.	I am less interested in othe people than I used to be.	I put off making decisions more than I used to.	I don't feel that I look any worse than I used to.	I have to push myself very hard to do any thing.	I can sleep as well as usual.	I am too tired to do anything.	My appetite is not as good as it used to be.	I haven't lost much weight, if any, lately.	I am not trying to loose weight.	I am worried about physical problems such as aches and pains, or upset stomach, or constipation,	I am less interested in sex than I used to be.	very much so	somewhat	not at all	moderately so	very much so	somewhat	not at all	moderately so	not at all	very much so	not at all	not at all	not at all
2019-07-20 23:12:24	giovannatajra@hotmail.com	agree with informed consent form	23	woman.	female	homosexual	I live with friends or colleages.	Yes.	No.	Yes.	No	Yes.	Yes, iniciei depois de ingressar na universidade/faculdade, e No sigo em tratamento.	No	I feel sad.	I am not particulary dicouraged about the future	I do not feel like a failure	I don't enjoy things the way I used to	I don't feel particularly guilty	I don't feel I am being punished.	I don't feel disappointed in myself.	I am critical of myself for my weaknesses or mistakes.	I don't have any thoughtssd of killing myself.	I cry more now than I used to.	I am no more irritated by things than I ever am.	I am less interested in othe people than I used to be.	I have greater difficulty in making decisions than before.	I don't feel that I look any worse than I used to.	It takes an extra effort to get started at doing something.	I can sleep as well as usual.	I get tired more easily than I used to.	My appetite is no worse than usual.	I haven't lost much weight, if any, lately.	I am not trying to loose weight.	I am no more worried about my health than usual.	I am less interested in sex than I used to be.	somewhat	moderately so	somewhat	somewhat	moderately so	somewhat	somewhat	somewhat	somewhat	moderately so	somewhat	somewhat	somewhat
2019-07-20 23:14:29	guipaivasil@gmail.com	agree with informed consent form	24	man.	male	homosexual	I live alone.	Yes.	No.	Yes.	No	No.	Yes, iniciei depois de ingressar na universidade/faculdade, e No sigo em tratamento.	Yes	I don't feel sad.	I am not particulary dicouraged about the future	I do not feel like a failure	I get as much satisfaction out of things as I used to	I don't feel particularly guilty	I don't feel I am being punished.	I am disappointed in myself.	I am critical of myself for my weaknesses or mistakes.	I don't have any thoughtssd of killing myself.	I don't cry any more than usual.	I am slightly more irritated now than usual.	I am less interested in othe people than I used to be.	I put off making decisions more than I used to.	I don't feel that I look any worse than I used to.	It takes an extra effort to get started at doing something.	I can sleep as well as usual.	I get tired more easily than I used to.	My appetite is not as good as it used to be.	I haven't lost much weight, if any, lately.	I am not trying to loose weight.	I am worried about physical problems such as aches and pains, or upset stomach, or constipation,	I am less interested in sex than I used to be.	somewhat	somewhat	somewhat	somewhat	moderately so	not at all	somewhat	somewhat	very much so	moderately so	somewhat	not at all	somewhat
2019-07-20 23:28:44	vivadefaria@gmail.com	agree with informed consent form	21	woman.	female	homosexual	I live with my family.	Yes.	Yes.	No	Sports association.	Yes.	Yes, before entering medical school and I finished before medical school, Yes, iniciei depois de ingressar na universidade/faculdade, e No sigo em tratamento.	Yes	I feel sad.	I am not particulary dicouraged about the future	I do not feel like a failure	I don't enjoy things the way I used to	I feel guilty a good part of the time.	I feel I may be punished.	I am disappointed in myself.	I am critical of myself for my weaknesses or mistakes.	I don't have any thoughtssd of killing myself.	I don't cry any more than usual.	I am no more irritated by things than I ever am.	I have not lost interest in other people.	I have greater difficulty in making decisions than before.	I don't feel that I look any worse than I used to.	It takes an extra effort to get started at doing something.	I can sleep as well as usual.	I get tired more easily than I used to.	My appetite is no worse than usual.	I haven't lost much weight, if any, lately.	I am not trying to loose weight.	I am worried about physical problems such as aches and pains, or upset stomach, or constipation,	I am less interested in sex than I used to be.	somewhat	not at all	moderately so	moderately so	not at all	somewhat	moderately so	not at all	very much so	somewhat	not at all	somewhat	moderately so
2019-07-20 23:52:03	judonatocastro@gmail.com	agree with informed consent form	18	woman.	female	homosexual	I live alone.	No.	Yes.	No	No	Yes.	Yes, before entering medical school and I am still under treatment	Yes	I feel sad.	I feel dicouraged about the future	I feel I am a complete failure as a person	I don't enjoy things the way I used to	I feel guilty most of the time.	I feel I am being punished.	I am disappointed in myself.	I blame myself all the time for my faults.	I have thoughts of killing myself, but I would not carry them out..	I cry more now than I used to.	I am slightly more irritated now than usual.	I am less interested in othe people than I used to be.	I have greater difficulty in making decisions than before.	I believe that I look ugly.	I have to push myself very hard to do any thing.	I don't sleep as well as I used to.	I get tired from doing almost anything.	My appetite is much worse now.	I haven't lost much weight, if any, lately.	I am trying to loose weight.	I am very worried about physical problems, and it's hard to think of much else.	I am much less interested in sex now.	not at all	not at all	moderately so	very much so	not at all	moderately so	moderately so	somewhat	very much so	somewhat	not at all	moderately so	somewhat
2019-07-21 00:28:39	paula.sylvana.martins@gmail.com	agree with informed consent form	21	woman.	female	bisexual	I live in university housing	No.	Yes.	Yes.	Sports association.	No.	No, I have never been under treatment.	No	I don't feel sad.	I am not particulary dicouraged about the future	I do not feel like a failure	I don't enjoy things the way I used to	I feel guilty a good part of the time.	I feel I may be punished.	I don't feel disappointed in myself.	I am critical of myself for my weaknesses or mistakes.	I don't have any thoughtssd of killing myself.	I don't cry any more than usual.	I am slightly more irritated now than usual.	I am less interested in othe people than I used to be.	I put off making decisions more than I used to.	I don't feel that I look any worse than I used to.	It takes an extra effort to get started at doing something.	I don't sleep as well as I used to.	I get tired from doing almost anything.	My appetite is no worse than usual.	I have lost more than five pounds.	I am not trying to loose weight.	I am no more worried about my health than usual.	I am much less interested in sex now.	somewhat	somewhat	somewhat	not at all	somewhat	not at all	somewhat	not at all	moderately so	very much so	moderately so	moderately so	moderately so
2019-07-21 00:49:07	cibele.correia94@hotmail.com	agree with informed consent form	25	woman.	female	bisexual	I live alone.	No.	No.	No	Sports association.	No.	No, I have never been under treatment.	No	I don't feel sad.	I am not particulary dicouraged about the future	I feel I have failed more than the average person	I get as much satisfaction out of things as I used to	I feel guilty a good part of the time.	I don't feel I am being punished.	I am disappointed in myself.	I blame myself all the time for my faults.	I don't have any thoughtssd of killing myself.	I don't cry any more than usual.	I am slightly more irritated now than usual.	I have not lost interest in other people.	I put off making decisions more than I used to.	I believe that I look ugly.	It takes an extra effort to get started at doing something.	I don't sleep as well as I used to.	I get tired more easily than I used to.	My appetite is no worse than usual.	I haven't lost much weight, if any, lately.	I am trying to loose weight.	I am no more worried about my health than usual.	I have not noticed any recent change in my interest in sex.	somewhat	not at all	somewhat	not at all	somewhat	somewhat	somewhat	somewhat	very much so	very much so	somewhat	very much so	somewhat
2019-07-21 01:46:16	igor.albertoav@hotmail.com	agree with informed consent form	20	man.	male	homosexual	I live in university housing	No.	Yes.	No	Sports association.	No.	No, I have never been under treatment.	No	I don't feel sad.	I am not particulary dicouraged about the future	I do not feel like a failure	I get as much satisfaction out of things as I used to	I feel guilty a good part of the time.	I don't feel I am being punished.	I don't feel disappointed in myself.	I am critical of myself for my weaknesses or mistakes.	I don't have any thoughtssd of killing myself.	I don't cry any more than usual.	I am no more irritated by things than I ever am.	I have not lost interest in other people.	I make decisions about as well as I ever could	I don't feel that I look any worse than I used to.	I can work about as well as before.	I don't sleep as well as I used to.	I get tired more easily than I used to.	My appetite is no worse than usual.	I haven't lost much weight, if any, lately.	I am not trying to loose weight.	I am no more worried about my health than usual.	I have not noticed any recent change in my interest in sex.	very much so	moderately so	not at all	somewhat	somewhat	not at all	somewhat	moderately so	moderately so	somewhat	moderately so	not at all	not at all
2019-07-21 07:29:39	brianfmabc@gmail.com	agree with informed consent form	25	man.	male	homosexual	I live with my family.	Yes.	Yes.	Yes.	IFMSA (International Federation of Medical Students’ Association), Education or other committe	No.	No, I have never been under treatment.	No	I feel sad.	I am not particulary dicouraged about the future	I do not feel like a failure	I don't enjoy things the way I used to	I feel guilty most of the time.	I don't feel I am being punished.	I am disappointed in myself.	I am critical of myself for my weaknesses or mistakes.	I don't have any thoughtssd of killing myself.	I don't cry any more than usual.	I am slightly more irritated now than usual.	I am less interested in othe people than I used to be.	I put off making decisions more than I used to.	I am worried that I am looking old or unattractive.	I can work about as well as before.	I can sleep as well as usual.	I don't get more tired than usual.	My appetite is no worse than usual.	I haven't lost much weight, if any, lately.	I am trying to loose weight.	I am worried about physical problems such as aches and pains, or upset stomach, or constipation,	I am much less interested in sex now.	moderately so	somewhat	somewhat	somewhat	somewhat	not at all	somewhat	not at all	very much so	somewhat	somewhat	moderately so	somewhat
2019-07-21 09:57:21	gabrieltrava@gmail.com	agree with informed consent form	23	man.	male	homosexual	I live with friends or colleages.	Yes.	Yes.	No	No	No.	Yes, I started after entering medical school and I am still under treatment	No	I don't feel sad.	I am not particulary dicouraged about the future	I do not feel like a failure	I get as much satisfaction out of things as I used to	I don't feel particularly guilty	I don't feel I am being punished.	I am disappointed in myself.	I am critical of myself for my weaknesses or mistakes.	I don't have any thoughtssd of killing myself.	I don't cry any more than usual.	I am no more irritated by things than I ever am.	I have not lost interest in other people.	I make decisions about as well as I ever could	I don't feel that I look any worse than I used to.	It takes an extra effort to get started at doing something.	I can sleep as well as usual.	I get tired more easily than I used to.	My appetite is no worse than usual.	I haven't lost much weight, if any, lately.	I am trying to loose weight.	I am no more worried about my health than usual.	I have not noticed any recent change in my interest in sex.	somewhat	somewhat	somewhat	somewhat	moderately so	not at all	somewhat	somewhat	somewhat	moderately so	somewhat	somewhat	somewhat
2019-07-21 10:40:04	lulubuff16@gmail.com	agree with informed consent form	21	woman.	female	homosexual	I live with my family.	No.	No.	No	Sports association.	No.	No, I have never been under treatment.	No	I don't feel sad.	I am not particulary dicouraged about the future	I do not feel like a failure	I get as much satisfaction out of things as I used to	I don't feel particularly guilty	I feel I may be punished.	I am disappointed in myself.	I am critical of myself for my weaknesses or mistakes.	I don't have any thoughtssd of killing myself.	I don't cry any more than usual.	I am slightly more irritated now than usual.	I have not lost interest in other people.	I put off making decisions more than I used to.	I don't feel that I look any worse than I used to.	It takes an extra effort to get started at doing something.	I don't sleep as well as I used to.	I get tired more easily than I used to.	My appetite is no worse than usual.	I haven't lost much weight, if any, lately.	I am not trying to loose weight.	I am no more worried about my health than usual.	I have not noticed any recent change in my interest in sex.	very much so	moderately so	not at all	somewhat	moderately so	not at all	somewhat	somewhat	somewhat	very much so	moderately so	somewhat	not at all
2019-07-21 11:32:30	vibarlofa@gmail.com	agree with informed consent form	21	man.	male	homosexual	I live with friends or colleages.	No.	Yes.	No	Academic Association	Yes.	Yes, I started after entering medical school and I am still under treatment	Yes	I don't feel sad.	I feel dicouraged about the future	I do not feel like a failure	I don't enjoy things the way I used to	I don't feel particularly guilty	I don't feel I am being punished.	I don't feel disappointed in myself.	I am critical of myself for my weaknesses or mistakes.	I don't have any thoughtssd of killing myself.	I don't cry any more than usual.	I am slightly more irritated now than usual.	I am less interested in othe people than I used to be.	I put off making decisions more than I used to.	I don't feel that I look any worse than I used to.	It takes an extra effort to get started at doing something.	I can sleep as well as usual.	I don't get more tired than usual.	My appetite is no worse than usual.	I haven't lost much weight, if any, lately.	I am not trying to loose weight.	I am worried about physical problems such as aches and pains, or upset stomach, or constipation,	I am less interested in sex than I used to be.	somewhat	moderately so	somewhat	somewhat	moderately so	somewhat	somewhat	not at all	moderately so	somewhat	moderately so	somewhat	moderately so
2019-07-21 12:08:25	lucas.lima8@hotmail.com	agree with informed consent form	23	man.	male	homosexual	I live alone.	No.	Yes.	Yes.	No	Yes.	Yes, I started after entering medical school and I am still under treatment	Yes	I don't feel sad.	I feel dicouraged about the future	As I look bach on my life, all I can see is a lot of failure	I don't enjoy things the way I used to	I feel guilty all the time.	I feel I am being punished.	I am disgusted with myself.	I blame myself all the time for my faults.	I have thoughts of killing myself, but I would not carry them out..	I cry more now than I used to.	I am slightly more irritated now than usual.	I have not lost interest in other people.	I put off making decisions more than I used to.	I believe that I look ugly.	It takes an extra effort to get started at doing something.	I can sleep as well as usual.	I get tired from doing almost anything.	My appetite is no worse than usual.	I haven't lost much weight, if any, lately.	I am trying to loose weight.	I am no more worried about my health than usual.	I am much less interested in sex now.	very much so	not at all	somewhat	moderately so	somewhat	somewhat	very much so	very much so	somewhat	very much so	not at all	somewhat	moderately so
2019-07-21 13:03:02	luan.salguero@hotmail.com	agree with informed consent form	23	man.	male	homosexual	I live in university housing	Yes.	Yes.	Yes.	Education or other committe, Other	Yes.	Yes, iniciei depois de ingressar na universidade/faculdade, e No sigo em tratamento.	No	I don't feel sad.	I am not particulary dicouraged about the future	I do not feel like a failure	I get as much satisfaction out of things as I used to	I don't feel particularly guilty	I don't feel I am being punished.	I don't feel disappointed in myself.	I blame myself all the time for my faults.	I don't have any thoughtssd of killing myself.	I don't cry any more than usual.	I am no more irritated by things than I ever am.	I have not lost interest in other people.	I put off making decisions more than I used to.	I don't feel that I look any worse than I used to.	It takes an extra effort to get started at doing something.	I wake up 1-2 hours earlier than usual and find it hard to get back to sleep.	I get tired more easily than I used to.	My appetite is not as good as it used to be.	I have lost more than five pounds.	I am not trying to loose weight.	I am no more worried about my health than usual.	I have not noticed any recent change in my interest in sex.	moderately so	moderately so	somewhat	somewhat	moderately so	not at all	not at all	not at all	moderately so	moderately so	moderately so	somewhat	moderately so
2019-07-21 13:27:30	marianahanita@gmail.com	agree with informed consent form	32	woman.	female	homosexual	I live with friends or colleages.	No.	Yes.	No	Other	No.	No, I have never been under treatment.	No	I don't feel sad.	I am not particulary dicouraged about the future	I do not feel like a failure	I get as much satisfaction out of things as I used to	I don't feel particularly guilty	I don't feel I am being punished.	I don't feel disappointed in myself.	I don't feel I am any worse than anybody else.	I don't have any thoughtssd of killing myself.	I don't cry any more than usual.	I am no more irritated by things than I ever am.	I have not lost interest in other people.	I make decisions about as well as I ever could	I don't feel that I look any worse than I used to.	I can work about as well as before.	I can sleep as well as usual.	I don't get more tired than usual.	My appetite is no worse than usual.	I haven't lost much weight, if any, lately.	I am not trying to loose weight.	I am no more worried about my health than usual.	I have not noticed any recent change in my interest in sex.	moderately so	moderately so	not at all	not at all	very much so	not at all	somewhat	moderately so	not at all	moderately so	moderately so	not at all	somewhat
2019-07-21 14:48:10	gabriel.cervaantes@hotmail.com	agree with informed consent form	22	man.	male	homosexual	I live with relatives.	No.	Yes.	Yes.	No	No.	Yes, I started after entering medical school and I am still under treatment	No	I feel sad.	I am not particulary dicouraged about the future	I do not feel like a failure	I don't enjoy things the way I used to	I feel guilty a good part of the time.	I don't feel I am being punished.	I am disappointed in myself.	I am critical of myself for my weaknesses or mistakes.	I have thoughts of killing myself, but I would not carry them out..	I cry more now than I used to.	I feeld irritated all the time now.	I have lost most of the interest in other people.	I have greater difficulty in making decisions than before.	I am worried that I am looking old or unattractive.	It takes an extra effort to get started at doing something.	I don't sleep as well as I used to.	I get tired more easily than I used to.	My appetite is no worse than usual.	I haven't lost much weight, if any, lately.	I am not trying to loose weight.	I am worried about physical problems such as aches and pains, or upset stomach, or constipation,	I am less interested in sex than I used to be.	somewhat	somewhat	moderately so	somewhat	somewhat	moderately so	moderately so	somewhat	very much so	somewhat	moderately so	moderately so	moderately so
2019-07-21 16:06:03	marcosvazba@gmail.com	agree with informed consent form	21	man.	male	homosexual	I live with my family.	No.	Yes.	Yes.	Academic Association	No.	No, I have never been under treatment.	No	I don't feel sad.	I am not particulary dicouraged about the future	I do not feel like a failure	I get as much satisfaction out of things as I used to	I feel guilty most of the time.	I don't feel I am being punished.	I don't feel disappointed in myself.	I am critical of myself for my weaknesses or mistakes.	I don't have any thoughtssd of killing myself.	I don't cry any more than usual.	I am slightly more irritated now than usual.	I am less interested in othe people than I used to be.	I put off making decisions more than I used to.	I don't feel that I look any worse than I used to.	I have to push myself very hard to do any thing.	I don't sleep as well as I used to.	I get tired from doing almost anything.	My appetite is no worse than usual.	I haven't lost much weight, if any, lately.	I am trying to loose weight.	I am worried about physical problems such as aches and pains, or upset stomach, or constipation,	I have not noticed any recent change in my interest in sex.	somewhat	somewhat	somewhat	somewhat	moderately so	not at all	moderately so	not at all	moderately so	moderately so	somewhat	moderately so	somewhat
2019-07-21 16:58:09	arthpollo@gmail.com	agree with informed consent form	24	man.	male	homosexual	I live in university housing	No.	Yes.	Yes.	No	No.	No, I have never been under treatment.	No	I don't feel sad.	I am not particulary dicouraged about the future	I do not feel like a failure	I get as much satisfaction out of things as I used to	I don't feel particularly guilty	I don't feel I am being punished.	I don't feel disappointed in myself.	I don't feel I am any worse than anybody else.	I don't have any thoughtssd of killing myself.	I don't cry any more than usual.	I am no more irritated by things than I ever am.	I am less interested in othe people than I used to be.	I make decisions about as well as I ever could	I don't feel that I look any worse than I used to.	I can work about as well as before.	I can sleep as well as usual.	I don't get more tired than usual.	My appetite is no worse than usual.	I haven't lost much weight, if any, lately.	I am not trying to loose weight.	I am no more worried about my health than usual.	I have not noticed any recent change in my interest in sex.	moderately so	moderately so	somewhat	not at all	moderately so	not at all	somewhat	not at all	somewhat	very much so	somewhat	somewhat	not at all
2019-07-21 17:14:48	rafaela.marcola@hotmail.com	agree with informed consent form	21	woman.	female	homosexual	I live alone.	No.	Yes.	No	No	No.	Yes, before entering medical school and I finished before medical school	No	I don't feel sad.	I feel dicouraged about the future	I do not feel like a failure	I get as much satisfaction out of things as I used to	I feel guilty a good part of the time.	I feel I may be punished.	I don't feel disappointed in myself.	I am critical of myself for my weaknesses or mistakes.	I don't have any thoughtssd of killing myself.	I don't cry any more than usual.	I am slightly more irritated now than usual.	I have not lost interest in other people.	I make decisions about as well as I ever could	I feel that there are permanent changes in my appearence that make me look unattractive.	I can work about as well as before.	I can sleep as well as usual.	I get tired from doing almost anything.	My appetite is no worse than usual.	I haven't lost much weight, if any, lately.	I am not trying to loose weight.	I am worried about physical problems such as aches and pains, or upset stomach, or constipation,	I have not noticed any recent change in my interest in sex.	not at all	somewhat	moderately so	moderately so	somewhat	somewhat	somewhat	not at all	moderately so	moderately so	somewhat	moderately so	moderately so
2019-07-21 19:48:09	edmilson.comparetti@gmail.com	agree with informed consent form	24	man.	male	homosexual	I live alone.	No.	No.	Yes.	No	No.	No, I have never been under treatment.	No	I don't feel sad.	I feel dicouraged about the future	I feel I have failed more than the average person	I don't enjoy things the way I used to	I feel guilty a good part of the time.	I don't feel I am being punished.	I don't feel disappointed in myself.	I don't feel I am any worse than anybody else.	I don't have any thoughtssd of killing myself.	I don't cry any more than usual.	I am no more irritated by things than I ever am.	I have not lost interest in other people.	I put off making decisions more than I used to.	I am worried that I am looking old or unattractive.	It takes an extra effort to get started at doing something.	I don't sleep as well as I used to.	I get tired more easily than I used to.	My appetite is not as good as it used to be.	I haven't lost much weight, if any, lately.	I am trying to loose weight.	I am no more worried about my health than usual.	I am less interested in sex than I used to be.	somewhat	somewhat	somewhat	not at all	somewhat	not at all	somewhat	not at all	somewhat	not at all	somewhat	somewhat	somewhat
2019-07-21 21:29:43	r.tamberlini@outlook.com	agree with informed consent form	22	man.	male	homosexual	I live with relatives.	No.	No.	Yes.	Academic Association	Yes.	Yes, I started after entering medical school and I am still under treatment	Yes	I don't feel sad.	I am not particulary dicouraged about the future	I do not feel like a failure	I don't enjoy things the way I used to	I feel guilty a good part of the time.	I don't feel I am being punished.	I don't feel disappointed in myself.	I am critical of myself for my weaknesses or mistakes.	I don't have any thoughtssd of killing myself.	I cry more now than I used to.	I am slightly more irritated now than usual.	I am less interested in othe people than I used to be.	I put off making decisions more than I used to.	I don't feel that I look any worse than I used to.	I can work about as well as before.	I can sleep as well as usual.	I don't get more tired than usual.	My appetite is not as good as it used to be.	I haven't lost much weight, if any, lately.	I am not trying to loose weight.	I am worried about physical problems such as aches and pains, or upset stomach, or constipation,	I am less interested in sex than I used to be.	somewhat	somewhat	moderately so	not at all	somewhat	somewhat	somewhat	moderately so	very much so	not at all	somewhat	somewhat	moderately so
2019-07-21 21:57:16	lucasllorencini@gmail.com	agree with informed consent form	20	man.	male	homosexual	I live alone.	No.	Yes.	No	No	No.	Yes, before entering medical school and I am still under treatment	No	I don't feel sad.	I am not particulary dicouraged about the future	I do not feel like a failure	I don't enjoy things the way I used to	I don't feel particularly guilty	I don't feel I am being punished.	I don't feel disappointed in myself.	I don't feel I am any worse than anybody else.	I don't have any thoughtssd of killing myself.	I don't cry any more than usual.	I am no more irritated by things than I ever am.	I am less interested in othe people than I used to be.	I put off making decisions more than I used to.	I feel that there are permanent changes in my appearence that make me look unattractive.	It takes an extra effort to get started at doing something.	I can sleep as well as usual.	I get tired more easily than I used to.	My appetite is no worse than usual.	I haven't lost much weight, if any, lately.	I am trying to loose weight.	I am no more worried about my health than usual.	I am much less interested in sex now.	very much so	very much so	not at all	not at all	very much so	not at all	not at all	very much so	not at all	very much so	not at all	not at all	not at all
2019-07-21 22:01:35	diego.azzolini.di@gmail.com	agree with informed consent form	22	man.	male	homosexual	I live with friends or colleages.	No.	Yes.	Yes.	No	No.	No, I have never been under treatment.	No	I don't feel sad.	I am not particulary dicouraged about the future	I do not feel like a failure	I get as much satisfaction out of things as I used to	I feel guilty a good part of the time.	I feel I may be punished.	I don't feel disappointed in myself.	I don't feel I am any worse than anybody else.	I don't have any thoughtssd of killing myself.	I don't cry any more than usual.	I am slightly more irritated now than usual.	I have not lost interest in other people.	I put off making decisions more than I used to.	I don't feel that I look any worse than I used to.	I can work about as well as before.	I can sleep as well as usual.	I get tired more easily than I used to.	My appetite is not as good as it used to be.	I haven't lost much weight, if any, lately.	I am trying to loose weight.	I am no more worried about my health than usual.	I am less interested in sex than I used to be.	somewhat	somewhat	moderately so	not at all	very much so	not at all	somewhat	not at all	moderately so	moderately so	somewhat	moderately so	somewhat
2019-07-21 22:12:45	analu_rigolin@hotmail.com	agree with informed consent form	23	woman.	female	bisexual	I live with my family.	No.	Yes.	No	Sports association., Academic Association, ABEM (Associação Brasileira de Educação Medica), Education or other committe	No.	Yes, before entering medical school and I finished before medical school	No	I don't feel sad.	I am not particulary dicouraged about the future	I feel I have failed more than the average person	I get as much satisfaction out of things as I used to	I feel guilty most of the time.	I don't feel I am being punished.	I don't feel disappointed in myself.	I am critical of myself for my weaknesses or mistakes.	I don't have any thoughtssd of killing myself.	I used to be able to cry, but now I can't cry even though I want to.	I am no more irritated by things than I ever am.	I am less interested in othe people than I used to be.	I make decisions about as well as I ever could	I don't feel that I look any worse than I used to.	I can work about as well as before.	I wake up 1-2 hours earlier than usual and find it hard to get back to sleep.	I get tired more easily than I used to.	My appetite is no worse than usual.	I haven't lost much weight, if any, lately.	I am not trying to loose weight.	I am no more worried about my health than usual.	I have not noticed any recent change in my interest in sex.	somewhat	somewhat	moderately so	not at all	somewhat	somewhat	very much so	somewhat	very much so	somewhat	somewhat	moderately so	very much so
2019-07-21 22:14:41	lucianomrm14@gmail.com	agree with informed consent form	25	man.	male	homosexual	I live alone.	Yes.	Yes.	No	IFMSA (International Federation of Medical Students’ Association)	No.	No, I have never been under treatment.	No	I feel sad.	I am not particulary dicouraged about the future	I do not feel like a failure	I get as much satisfaction out of things as I used to	I don't feel particularly guilty	I don't feel I am being punished.	I don't feel disappointed in myself.	I am critical of myself for my weaknesses or mistakes.	I don't have any thoughtssd of killing myself.	I don't cry any more than usual.	I am no more irritated by things than I ever am.	I have not lost interest in other people.	I make decisions about as well as I ever could	I feel that there are permanent changes in my appearence that make me look unattractive.	It takes an extra effort to get started at doing something.	I don't sleep as well as I used to.	I don't get more tired than usual.	My appetite is no worse than usual.	I have lost more than ten pounds.	I am trying to loose weight.	I am no more worried about my health than usual.	I have not noticed any recent change in my interest in sex.	not at all	not at all	moderately so	somewhat	somewhat	not at all	very much so	not at all	very much so	moderately so	not at all	moderately so	somewhat
2019-07-21 22:25:56	anahelenareis@gmail.com	agree with informed consent form	24	woman.	female	bisexual	I live alone.	No.	No.	Yes.	Academic Association, DENEM (Direção Executiva Nacional dos Estudantes de Medicina), Diretório Central dos Estudantes (DCE), Political association	Yes.	Yes, before entering medical school and I finished before medical school, Yes, I started after entering medical school and I am still under treatment	Yes	I don't feel sad.	I am not particulary dicouraged about the future	I feel I have failed more than the average person	I don't enjoy things the way I used to	I feel guilty most of the time.	I don't feel I am being punished.	I don't feel disappointed in myself.	I am critical of myself for my weaknesses or mistakes.	I don't have any thoughtssd of killing myself.	I used to be able to cry, but now I can't cry even though I want to.	I am no more irritated by things than I ever am.	I have lost most of the interest in other people.	I put off making decisions more than I used to.	I am worried that I am looking old or unattractive.	It takes an extra effort to get started at doing something.	I can sleep as well as usual.	I get tired more easily than I used to.	My appetite is not as good as it used to be.	I haven't lost much weight, if any, lately.	I am not trying to loose weight.	I am worried about physical problems such as aches and pains, or upset stomach, or constipation,	I am less interested in sex than I used to be.	somewhat	not at all	moderately so	somewhat	somewhat	somewhat	moderately so	not at all	moderately so	somewhat	not at all	moderately so	somewhat
2019-07-21 22:36:58	marcogtp.98@gmail.com	agree with informed consent form	21	man.	male	homosexual	I live with my family.	No.	Yes.	No	No	No.	Yes, before entering medical school and I am still under treatment	No	I don't feel sad.	I am not particulary dicouraged about the future	I do not feel like a failure	I get as much satisfaction out of things as I used to	I feel guilty a good part of the time.	I feel I may be punished.	I am disappointed in myself.	I am critical of myself for my weaknesses or mistakes.	I don't have any thoughtssd of killing myself.	I don't cry any more than usual.	I am no more irritated by things than I ever am.	I have not lost interest in other people.	I make decisions about as well as I ever could	I don't feel that I look any worse than I used to.	It takes an extra effort to get started at doing something.	I wake up 1-2 hours earlier than usual and find it hard to get back to sleep.	I get tired more easily than I used to.	My appetite is no worse than usual.	I haven't lost much weight, if any, lately.	I am not trying to loose weight.	I am no more worried about my health than usual.	I am less interested in sex than I used to be.	moderately so	moderately so	somewhat	not at all	somewhat	somewhat	moderately so	somewhat	moderately so	moderately so	moderately so	moderately so	somewhat
2019-07-21 22:41:47	thamsaraujo18@gmail.com	agree with informed consent form	21	woman.	female	bisexual	I live with friends or colleages.	Yes.	No.	No	IFMSA (International Federation of Medical Students’ Association)	Yes.	Yes, before entering medical school and I am still under treatment	No	I don't feel sad.	I am not particulary dicouraged about the future	I do not feel like a failure	I get as much satisfaction out of things as I used to	I feel guilty all the time.	I don't feel I am being punished.	I don't feel disappointed in myself.	I blame myself all the time for my faults.	I don't have any thoughtssd of killing myself.	I used to be able to cry, but now I can't cry even though I want to.	I am no more irritated by things than I ever am.	I am less interested in othe people than I used to be.	I make decisions about as well as I ever could	I don't feel that I look any worse than I used to.	It takes an extra effort to get started at doing something.	I can sleep as well as usual.	I get tired more easily than I used to.	My appetite is no worse than usual.	I haven't lost much weight, if any, lately.	I am not trying to loose weight.	I am worried about physical problems such as aches and pains, or upset stomach, or constipation,	I have not noticed any recent change in my interest in sex.	moderately so	moderately so	somewhat	somewhat	moderately so	not at all	somewhat	moderately so	moderately so	somewhat	somewhat	not at all	not at all
2019-07-21 23:20:03	guilherme.b.baptistella@gmail.com	agree with informed consent form	27	man.	male	homosexual	Other.	No.	No.	No	No	Yes.	Yes, iniciei depois de ingressar na universidade/faculdade, e No sigo em tratamento.	Yes	I don't feel sad.	I am not particulary dicouraged about the future	I do not feel like a failure	I get as much satisfaction out of things as I used to	I don't feel particularly guilty	I don't feel I am being punished.	I don't feel disappointed in myself.	I am critical of myself for my weaknesses or mistakes.	I don't have any thoughtssd of killing myself.	I don't cry any more than usual.	I am no more irritated by things than I ever am.	I have not lost interest in other people.	I make decisions about as well as I ever could	I am worried that I am looking old or unattractive.	It takes an extra effort to get started at doing something.	I can sleep as well as usual.	I get tired more easily than I used to.	My appetite is no worse than usual.	I haven't lost much weight, if any, lately.	I am trying to loose weight.	I am worried about physical problems such as aches and pains, or upset stomach, or constipation,	I have not noticed any recent change in my interest in sex.	very much so	very much so	not at all	not at all	very much so	not at all	not at all	moderately so	somewhat	very much so	moderately so	not at all	not at all
2019-07-21 23:24:35	danieltoshiutiamada@hotmail.com	agree with informed consent form	21	man.	male	homosexual	I live in university housing	No.	Yes.	Yes.	Sports association.	No.	No, I have never been under treatment.	No	I don't feel sad.	I am not particulary dicouraged about the future	I do not feel like a failure	I don't enjoy things the way I used to	I feel guilty a good part of the time.	I don't feel I am being punished.	I don't feel disappointed in myself.	I am critical of myself for my weaknesses or mistakes.	I don't have any thoughtssd of killing myself.	I cry more now than I used to.	I am slightly more irritated now than usual.	I am less interested in othe people than I used to be.	I put off making decisions more than I used to.	I am worried that I am looking old or unattractive.	It takes an extra effort to get started at doing something.	I don't sleep as well as I used to.	I get tired more easily than I used to.	My appetite is no worse than usual.	I haven't lost much weight, if any, lately.	I am trying to loose weight.	I am worried about physical problems such as aches and pains, or upset stomach, or constipation,	I have not noticed any recent change in my interest in sex.	somewhat	somewhat	moderately so	not at all	somewhat	somewhat	somewhat	somewhat	moderately so	moderately so	somewhat	moderately so	moderately so
2019-07-22 00:28:35	micaela_gba@hotmail.com	agree with informed consent form	23	woman.	female	bisexual	I live with my family.	No.	Yes.	No	No	No.	No, I have never been under treatment.	No	I feel sad.	I feel dicouraged about the future	I do not feel like a failure	I don't enjoy things the way I used to	I don't feel particularly guilty	I feel I may be punished.	I am disappointed in myself.	I blame myself all the time for my faults.	I have thoughts of killing myself, but I would not carry them out..	I cry more now than I used to.	I am slightly more irritated now than usual.	I have not lost interest in other people.	I make decisions about as well as I ever could	I am worried that I am looking old or unattractive.	It takes an extra effort to get started at doing something.	I don't sleep as well as I used to.	I get tired more easily than I used to.	My appetite is no worse than usual.	I haven't lost much weight, if any, lately.	I am trying to loose weight.	I am worried about physical problems such as aches and pains, or upset stomach, or constipation,	I have not noticed any recent change in my interest in sex.	somewhat	somewhat	somewhat	moderately so	somewhat	somewhat	somewhat	not at all	somewhat	somewhat	not at all	moderately so	somewhat
2019-07-22 00:36:12	otaviomed.spam@gmail.com	agree with informed consent form	23	man.	male	bisexual	I live with my family.	No.	Yes.	Yes.	No	No.	Yes, iniciei depois de ingressar na universidade/faculdade, e No sigo em tratamento.	No	I don't feel sad.	I am not particulary dicouraged about the future	I do not feel like a failure	I get as much satisfaction out of things as I used to	I feel guilty a good part of the time.	I expect to be punished.	I don't feel disappointed in myself.	I am critical of myself for my weaknesses or mistakes.	I don't have any thoughtssd of killing myself.	I don't cry any more than usual.	I am no more irritated by things than I ever am.	I am less interested in othe people than I used to be.	I make decisions about as well as I ever could	I am worried that I am looking old or unattractive.	I can work about as well as before.	I can sleep as well as usual.	I don't get more tired than usual.	My appetite is no worse than usual.	I haven't lost much weight, if any, lately.	I am not trying to loose weight.	I am no more worried about my health than usual.	I have not noticed any recent change in my interest in sex.	moderately so	somewhat	somewhat	somewhat	somewhat	not at all	somewhat	moderately so	somewhat	very much so	very much so	somewhat	somewhat
2019-07-22 11:21:58	tiagogv9@hotmail.com	agree with informed consent form	19	man.	male	bisexual	I live alone.	Yes.	No.	No	No	No.	Yes, before entering medical school and I finished before medical school	No	I don't feel sad.	I am not particulary dicouraged about the future	I do not feel like a failure	I don't enjoy things the way I used to	I feel guilty a good part of the time.	I don't feel I am being punished.	I don't feel disappointed in myself.	I am critical of myself for my weaknesses or mistakes.	I don't have any thoughtssd of killing myself.	I don't cry any more than usual.	I am slightly more irritated now than usual.	I am less interested in othe people than I used to be.	I have greater difficulty in making decisions than before.	I don't feel that I look any worse than I used to.	It takes an extra effort to get started at doing something.	I can sleep as well as usual.	I get tired more easily than I used to.	My appetite is much worse now.	I have lost more than five pounds.	I am not trying to loose weight.	I am worried about physical problems such as aches and pains, or upset stomach, or constipation,	I have not noticed any recent change in my interest in sex.	somewhat	somewhat	not at all	somewhat	somewhat	not at all	moderately so	somewhat	somewhat	somewhat	somewhat	somewhat	somewhat
2019-07-22 12:57:06	joaoluisronquipelatti@gmail.com	agree with informed consent form	21	man.	male	homosexual	I live with my family.	Yes.	Yes.	No	Academic Association, Education or other committe	Yes.	Yes, before entering medical school and I finished before medical school, Yes, iniciei depois de ingressar na universidade/faculdade, e No sigo em tratamento.	No	I don't feel sad.	I am not particulary dicouraged about the future	I feel I have failed more than the average person	I don't enjoy things the way I used to	I don't feel particularly guilty	I expect to be punished.	I don't feel disappointed in myself.	I blame myself all the time for my faults.	I have thoughts of killing myself, but I would not carry them out..	I used to be able to cry, but now I can't cry even though I want to.	I am no more irritated by things than I ever am.	I have lost all of my interest in other people.	I put off making decisions more than I used to.	I feel that there are permanent changes in my appearence that make me look unattractive.	I can work about as well as before.	I can sleep as well as usual.	I get tired more easily than I used to.	My appetite is no worse than usual.	I haven't lost much weight, if any, lately.	I am trying to loose weight.	I am worried about physical problems such as aches and pains, or upset stomach, or constipation,	I have lost interest in sex completely.	moderately so	moderately so	somewhat	not at all	somewhat	not at all	somewhat	somewhat	not at all	moderately so	somewhat	moderately so	somewhat
2019-07-22 12:18:32	giovannajunqueira@hotmail.com	agree with informed consent form	24	woman.	female	homosexual	I live with my family.	No.	No.	No	Academic Association	No.	Yes, iniciei depois de ingressar na universidade/faculdade, e No sigo em tratamento.	No	I don't feel sad.	I am not particulary dicouraged about the future	I do not feel like a failure	I don't enjoy things the way I used to	I feel guilty a good part of the time.	I don't feel I am being punished.	I am disappointed in myself.	I am critical of myself for my weaknesses or mistakes.	I have thoughts of killing myself, but I would not carry them out..	I cry more now than I used to.	I am slightly more irritated now than usual.	I am less interested in othe people than I used to be.	I put off making decisions more than I used to.	I don't feel that I look any worse than I used to.	It takes an extra effort to get started at doing something.	I can sleep as well as usual.	I get tired more easily than I used to.	My appetite is no worse than usual.	I haven't lost much weight, if any, lately.	I am not trying to loose weight.	I am no more worried about my health than usual.	I am less interested in sex than I used to be.	moderately so	moderately so	somewhat	not at all	very much so	somewhat	somewhat	moderately so	somewhat	somewhat	somewhat	somewhat	somewhat
2019-07-22 14:53:54	vnsborges@outlook.com	agree with informed consent form	23	woman.	female	bisexual	I live with friends or colleages.	No.	Yes.	No	No	Yes.	Yes, iniciei depois de ingressar na universidade/faculdade, e No sigo em tratamento.	No	I don't feel sad.	I am not particulary dicouraged about the future	I feel I have failed more than the average person	I don't enjoy things the way I used to	I feel guilty most of the time.	I don't feel I am being punished.	I am disappointed in myself.	I am critical of myself for my weaknesses or mistakes.	I don't have any thoughtssd of killing myself.	I cry more now than I used to.	I am no more irritated by things than I ever am.	I am less interested in othe people than I used to be.	I put off making decisions more than I used to.	I feel that there are permanent changes in my appearence that make me look unattractive.	It takes an extra effort to get started at doing something.	I don't sleep as well as I used to.	I get tired more easily than I used to.	My appetite is no worse than usual.	I haven't lost much weight, if any, lately.	I am trying to loose weight.	I am worried about physical problems such as aches and pains, or upset stomach, or constipation,	I have not noticed any recent change in my interest in sex.	not at all	not at all	somewhat	somewhat	not at all	moderately so	moderately so	not at all	moderately so	somewhat	not at all	somewhat	somewhat
2019-07-22 19:08:34	rodolfolazzaro99@gmail.com	agree with informed consent form	24	man.	male	homosexual	I live alone.	No.	No.	Yes.	No	No.	No, I have never been under treatment.	No	I feel sad.	I am not particulary dicouraged about the future	I do not feel like a failure	I don't enjoy things the way I used to	I feel guilty a good part of the time.	I don't feel I am being punished.	I am disappointed in myself.	I am critical of myself for my weaknesses or mistakes.	I have thoughts of killing myself, but I would not carry them out..	I don't cry any more than usual.	I am slightly more irritated now than usual.	I am less interested in othe people than I used to be.	I put off making decisions more than I used to.	I am worried that I am looking old or unattractive.	It takes an extra effort to get started at doing something.	I don't sleep as well as I used to.	I get tired more easily than I used to.	My appetite is no worse than usual.	I haven't lost much weight, if any, lately.	I am not trying to loose weight.	I am worried about physical problems such as aches and pains, or upset stomach, or constipation,	I have not noticed any recent change in my interest in sex.	somewhat	somewhat	somewhat	somewhat	somewhat	somewhat	somewhat	moderately so	somewhat	moderately so	somewhat	somewhat	somewhat
2019-07-22 20:59:20	leonardo.jimenez@uni9.edu.br	agree with informed consent form	21	man.	male	homosexual	I live with my family.	No.	Yes.	Yes.	Sports association.	Yes.	Yes, I started after entering medical school and I am still under treatment	Yes	I don't feel sad.	I am not particulary dicouraged about the future	I do not feel like a failure	I get as much satisfaction out of things as I used to	I don't feel particularly guilty	I don't feel I am being punished.	I don't feel disappointed in myself.	I don't feel I am any worse than anybody else.	I don't have any thoughtssd of killing myself.	I don't cry any more than usual.	I am no more irritated by things than I ever am.	I have not lost interest in other people.	I make decisions about as well as I ever could	I don't feel that I look any worse than I used to.	I can work about as well as before.	I can sleep as well as usual.	I don't get more tired than usual.	My appetite is no worse than usual.	I haven't lost much weight, if any, lately.	I am trying to loose weight.	I am worried about physical problems such as aches and pains, or upset stomach, or constipation,	I have not noticed any recent change in my interest in sex.	somewhat	moderately so	somewhat	not at all	very much so	not at all	somewhat	very much so	very much so	very much so	very much so	somewhat	moderately so
2019-07-22 21:08:50	bia.azzola_27@hotmail.com	agree with informed consent form	20	woman.	female	bisexual	I live in university housing	No.	No.	Yes.	Sports association.	No.	Yes, I started before entering medical school and stoped the treatment after entering medical school	No	I don't feel sad.	I am not particulary dicouraged about the future	I do not feel like a failure	I get as much satisfaction out of things as I used to	I don't feel particularly guilty	I don't feel I am being punished.	I don't feel disappointed in myself.	I don't feel I am any worse than anybody else.	I don't have any thoughtssd of killing myself.	I don't cry any more than usual.	I am no more irritated by things than I ever am.	I have not lost interest in other people.	I make decisions about as well as I ever could	I don't feel that I look any worse than I used to.	I can work about as well as before.	I can sleep as well as usual.	I don't get more tired than usual.	My appetite is no worse than usual.	I haven't lost much weight, if any, lately.	I am not trying to loose weight.	I am no more worried about my health than usual.	I have not noticed any recent change in my interest in sex.	very much so	very much so	not at all	not at all	very much so	not at all	not at all	very much so	moderately so	very much so	very much so	not at all	not at all
2019-07-22 21:14:04	caiobiolcatti@gmail.com	agree with informed consent form	21	man.	male	homosexual	I live alone.	No.	Yes.	Yes.	Academic Association, Education or other committe	No.	Yes, I started before entering medical school and stoped the treatment after entering medical school	No	I don't feel sad.	I am not particulary dicouraged about the future	I do not feel like a failure	I don't enjoy things the way I used to	I don't feel particularly guilty	I don't feel I am being punished.	I am disappointed in myself.	I blame myself all the time for my faults.	I don't have any thoughtssd of killing myself.	I cry more now than I used to.	I feeld irritated all the time now.	I am less interested in othe people than I used to be.	I make decisions about as well as I ever could	I don't feel that I look any worse than I used to.	It takes an extra effort to get started at doing something.	I can sleep as well as usual.	I am too tired to do anything.	My appetite is no worse than usual.	I haven't lost much weight, if any, lately.	I am not trying to loose weight.	I am no more worried about my health than usual.	I am less interested in sex than I used to be.	somewhat	somewhat	somewhat	not at all	somewhat	somewhat	somewhat	somewhat	somewhat	moderately so	somewhat	somewhat	somewhat
2019-07-22 21:41:15	juliarosa_s@hotmail.com	agree with informed consent form	23	woman.	female	bisexual	I live alone.	No.	Yes.	No	No	No.	Yes, I started after entering medical school and I am still under treatment	No	I don't feel sad.	I am not particulary dicouraged about the future	I do not feel like a failure	I don't enjoy things the way I used to	I feel guilty a good part of the time.	I don't feel I am being punished.	I am disappointed in myself.	I am critical of myself for my weaknesses or mistakes.	I don't have any thoughtssd of killing myself.	I don't cry any more than usual.	I am slightly more irritated now than usual.	I am less interested in othe people than I used to be.	I make decisions about as well as I ever could	I don't feel that I look any worse than I used to.	I can work about as well as before.	I can sleep as well as usual.	I get tired more easily than I used to.	My appetite is no worse than usual.	I haven't lost much weight, if any, lately.	I am trying to loose weight.	I am no more worried about my health than usual.	I have not noticed any recent change in my interest in sex.	very much so	somewhat	not at all	somewhat	somewhat	not at all	somewhat	somewhat	somewhat	somewhat	not at all	somewhat	somewhat
2019-07-22 21:46:33	pedrodmichel12@gmail.com	agree with informed consent form	19	man.	male	homosexual	I live alone.	No.	Yes.	Yes.	Academic Association	No.	No, I have never been under treatment.	No	I don't feel sad.	I am not particulary dicouraged about the future	I do not feel like a failure	I get as much satisfaction out of things as I used to	I don't feel particularly guilty	I don't feel I am being punished.	I don't feel disappointed in myself.	I don't feel I am any worse than anybody else.	I have thoughts of killing myself, but I would not carry them out..	I don't cry any more than usual.	I am slightly more irritated now than usual.	I have not lost interest in other people.	I make decisions about as well as I ever could	I am worried that I am looking old or unattractive.	I can work about as well as before.	I don't sleep as well as I used to.	I get tired more easily than I used to.	My appetite is no worse than usual.	I haven't lost much weight, if any, lately.	I am trying to loose weight.	I am no more worried about my health than usual.	I have not noticed any recent change in my interest in sex.	somewhat	somewhat	somewhat	not at all	very much so	somewhat	moderately so	somewhat	moderately so	very much so	moderately so	somewhat	somewhat
2019-07-22 21:49:50	marcelamec20@gmail.com	agree with informed consent form	24	woman.	female	homosexual	I live with my family.	Yes.	Yes.	Yes.	Academic Association	No.	Yes, I started after entering medical school and I am still under treatment	No	I don't feel sad.	I am not particulary dicouraged about the future	I feel I have failed more than the average person	I don't enjoy things the way I used to	I don't feel particularly guilty	I don't feel I am being punished.	I don't feel disappointed in myself.	I blame myself all the time for my faults.	I don't have any thoughtssd of killing myself.	I cry more now than I used to.	I am slightly more irritated now than usual.	I am less interested in othe people than I used to be.	I put off making decisions more than I used to.	I am worried that I am looking old or unattractive.	It takes an extra effort to get started at doing something.	I wake up several hours earlier than I used and cannot get back to sleep.	I get tired from doing almost anything.	My appetite is no worse than usual.	I have lost more than five pounds.	I am trying to loose weight.	I am very worried about physical problems, and it's hard to think of much else.	I have not noticed any recent change in my interest in sex.	not at all	moderately so	very much so	not at all	moderately so	somewhat	somewhat	not at all	very much so	very much so	somewhat	very much so	somewhat
2019-07-22 21:51:21	jabbour.sf@gmail.com	agree with informed consent form	22	man.	male	homosexual	I live alone.	Yes.	Yes.	Yes.	Academic Association	Yes.	Yes, I started before entering medical school and stoped the treatment after entering medical school	No	I don't feel sad.	I am not particulary dicouraged about the future	I do not feel like a failure	I don't enjoy things the way I used to	I don't feel particularly guilty	I don't feel I am being punished.	I don't feel disappointed in myself.	I don't feel I am any worse than anybody else.	I don't have any thoughtssd of killing myself.	I don't cry any more than usual.	I am slightly more irritated now than usual.	I am less interested in othe people than I used to be.	I put off making decisions more than I used to.	I don't feel that I look any worse than I used to.	It takes an extra effort to get started at doing something.	I don't sleep as well as I used to.	I get tired more easily than I used to.	My appetite is not as good as it used to be.	I have lost more than ten pounds.	I am not trying to loose weight.	I am no more worried about my health than usual.	I have not noticed any recent change in my interest in sex.	moderately so	very much so	somewhat	not at all	very much so	not at all	not at all	somewhat	somewhat	moderately so	very much so	somewhat	somewhat
[truncated: 106 more rows]
[truncated: 156 more columns]
